# Supplementary material for: Untargeted and Targeted Metabolomics Reveal the Underlying Mechanism of Aspirin Eugenol Ester Ameliorating Rat Hyperlipidemia via Inhibiting FXR to Induce CYP7A1
Source: Front Pharmacol. 2021 Nov 25;12:733789. doi: 10.3389/fphar.2021.733789 (PMC8656224; doi:10.3389/fphar.2021.733789)
Supplement: Supplementary file 3 [file DataSheet1.xlsx]

## Sheet: Feces in Positive
The dataset of the fecal samples from hamster in positive mode.
Sample ID	AEE-1	AEE-2	AEE-3	AEE-4	AEE-5	AEE-6	AEE-7	AEE-8	AEE-9	AEE-10	Con-1	Con-2	Con-3	Con-4	Con-5	Con-6	Con-7	Con-8	Con-9	Con-10	Mod-1	Mod-2	Mod-3	Mod-4	Mod-5	Mod-6	Mod-7	Mod-8	Mod-9	Mod-10
Label	AEE	AEE	AEE	AEE	AEE	AEE	AEE	AEE	AEE	AEE	Control	Control	Control	Control	Control	Control	Control	Control	Control	Control	Model	Model	Model	Model	Model	Model	Model	Model	Model	Model
283.263247000758/16.594	4.05476e+07	4.68539e+07	2.85454e+07	5.25166e+07	2.577e+07	4.61774e+07	4.49125e+07	2.91537e+07	6.05541e+07	2.80748e+07	6.57351e+07	6.16513e+07	7.22283e+07	5.45184e+07	1.00273e+08	6.06614e+07	5.50939e+07	7.38217e+07	1.13952e+08	6.39722e+07	1.62348e+07	3.93874e+07	3.58916e+07	3.41658e+07	3.47511e+07	3.81981e+07	1.41903e+07	5.24148e+07	4.54847e+07	3.61005e+07
300.289556423478/11.9525	8.26567e+07	7.63249e+07	7.92184e+07	4.00924e+07	5.40438e+07	8.34874e+07	6.37946e+07	7.38917e+07	9.78919e+07	6.9418e+07	5.39858e+06	1.30049e+06	2.91447e+06	30939775	1.11911e+08	3.16265e+07	4.106e+06	3.98928e+06	1.28973e+08	8.98652e+07	7.85157e+07	5.52399e+07	8.94261e+07	5.90324e+07	6.35378e+07	8.2097e+07	7.76427e+07	5.03558e+07	7.46215e+07	7.17711e+07
328.32107165836/20.246	1.30561e+07	3.77672e+07	1.81642e+07	3.78191e+07	3.80863e+07	3.67427e+07	1.22548e+07	1.51703e+07	1.12796e+07	2.25027e+07	6.50456e+07	3.59287e+07	4.91902e+07	3.53547e+07	6.6353e+07	3.83309e+07	3.98701e+07	4.97739e+07	3.62399e+07	5.88751e+07	8.90425e+06	1.67652e+07	1.79518e+07	4.55515e+06	1.61164e+07	1.25992e+07	1.65169e+07	1.99506e+07	3.30825e+07	3.11232e+07
302.305418580653/12.3455	2.23174e+07	1.52367e+07	2.22674e+07	1.4267e+07	1.17061e+07	1.7021e+07	1.45096e+07	1.67951e+07	3.30176e+07	1.77635e+07	6.08002e+07	2.5522e+07	3.82618e+07	2.64718e+07	1.45181e+08	3.22456e+07	4.86336e+07	4.82306e+07	7.69713e+07	6.28477e+07	5.87666e+07	3.92524e+07	4.60277e+07	2.89842e+07	2.85901e+07	5.12659e+07	4.15113e+07	1.6606e+07	3.86967e+07	3.10754e+07
785.592801020688/13.268	5.40351e+06	8.57154e+06	6.38679e+06	3.60132e+06	6.25067e+06	1.37084e+07	1.0489e+07	1.66183e+06	8.28884e+06	5.17931e+06	4.80808e+07	3.61274e+07	2.9338e+07	4.79705e+07	7.94951e+07	2.61693e+07	3.97881e+07	3.57786e+07	5.44308e+07	3.92862e+07	2.06719e+07	0	1.36273e+07	579504	1.85208e+07	2.13092e+07	1.45723e+07	2.42792e+07	8.82285e+06	3.51175e+07
281.24777945236/17.1943333333333	1.55917e+07	1.87668e+07	1.07109e+07	2.24813e+07	1.04866e+07	1.66879e+07	1.82043e+07	1.22749e+07	2.09129e+07	1.01679e+07	2.92428e+07	3.35909e+07	3.80005e+07	1.86541e+07	3.34633e+07	2.83629e+07	2.86227e+07	3.87884e+07	5.90805e+07	3.27635e+07	7.22673e+06	1.34789e+07	1.25181e+07	1.13799e+07	1.05819e+07	1.13808e+07	9.47855e+06	1.65366e+07	1.28874e+07	1.33586e+07
597.36488669996/11.5245833333333	2.11525e+07	2.0981e+07	1.63467e+07	2.41799e+07	1.96487e+07	2.26892e+07	3.39853e+07	2.36831e+07	2.18291e+07	1.96865e+07	1.84963e+07	4.49653e+06	7.47207e+06	1.22137e+07	6.82266e+06	1.09131e+07	8.05053e+06	6.70319e+06	6.27332e+06	1.70862e+07	13558720	9.30718e+06	1.11136e+07	8.62225e+06	1.07276e+07	1.58982e+07	2.90589e+07	1.13831e+07	9.45813e+06	1.83132e+07
595.349301738849/7.929	1.84432e+07	1.8629e+07	1.68208e+07	2.34672e+07	1.95275e+07	2.26497e+07	3.70738e+07	2.97592e+07	2.0955e+07	2.02087e+07	9.85357e+06	1.83703e+06	3.74163e+06	7.84526e+06	4.57583e+06	7.15037e+06	4.55251e+06	3.43899e+06	4.79137e+06	7.41753e+06	1.52678e+07	8.87417e+06	1.1766e+07	9.51268e+06	1.12135e+07	1.44941e+07	3.03454e+07	1.05687e+07	1.04143e+07	2.03146e+07
396.800777434858/6.641	1.12798e+07	1.23766e+07	1.1415e+07	1.75418e+07	1.1701e+07	1.32874e+07	1.42335e+07	1.21245e+07	1.33352e+07	1.27105e+07	7.34776e+06	1.07384e+07	8.83307e+06	8.84096e+06	6.63937e+06	9.1915e+06	9.5814e+06	1.10538e+07	6.96071e+06	1.03986e+07	1.01036e+07	1.25318e+07	1.19933e+07	1.53463e+07	1.50284e+07	1.14337e+07	1.06005e+07	1.96538e+07	1.93674e+07	1.39718e+07
357.279057092581/13.2689166666667	8.11051e+06	1.03414e+07	8.73334e+06	6.61896e+06	8.78652e+06	1.36992e+07	1.14182e+07	4.15309e+06	1.02172e+07	7.84796e+06	2.62454e+07	2.16797e+07	1.9182e+07	2.65451e+07	4.25252e+07	1.8311e+07	2.37293e+07	2.15819e+07	2.83255e+07	2.31586e+07	1.64094e+07	6.97482e+06	1.31869e+07	7.23819e+06	1.56664e+07	1.68655e+07	1.36525e+07	1.78209e+07	1.06676e+07	2.23604e+07
299.258301493026/17.1944166666667	1.14271e+07	1.40428e+07	7.85857e+06	1.62523e+07	7.70215e+06	1.18621e+07	1.30654e+07	9.03647e+06	1.47635e+07	7.35996e+06	2.17923e+07	2.51243e+07	2.81325e+07	1.34653e+07	2.48942e+07	2.04045e+07	2.05284e+07	2.84729e+07	4.16957e+07	2.38346e+07	5.36163e+06	9.80637e+06	9.11887e+06	8.30261e+06	7.72734e+06	8.27848e+06	6.90847e+06	1.19857e+07	9.5922e+06	9.6189e+06
786.59661763183/13.2765	2.87627e+06	4.85326e+06	3.41585e+06	2.01904e+06	3.54024e+06	7.32632e+06	5.59054e+06	861025	4.47186e+06	2.70344e+06	2.59236e+07	1.96083e+07	1.59152e+07	2.63708e+07	4.39983e+07	1.41656e+07	2.16743e+07	1.942e+07	2.9543e+07	2.13904e+07	1.1073e+07	0	7.36957e+06	67620.2	9.92889e+06	1.14038e+07	7.80344e+06	1.30761e+07	4.7029e+06	1.88923e+07
391.284516021241/12.165	7.09804e+06	1.12521e+07	8.37497e+06	4.72919e+06	9.09756e+06	1.17064e+07	1.31639e+07	3.69576e+06	9.4107e+06	6.6124e+06	1.44368e+07	1.43864e+07	1.07363e+07	9.71686e+06	9.12995e+06	9.92799e+06	8.7685e+06	344049	1.88332e+07	1.0099e+07	1.15403e+07	4.21093e+06	256200	4.67779e+06	1.15365e+07	1.03078e+07	1.46657e+07	1.75747e+07	4.56316e+06	1.98407e+07
344.316100047445/18.6703333333333	9.62361e+06	1.28481e+07	8.12243e+06	7.80296e+06	1.38981e+07	1.0666e+07	9.74235e+06	1.67241e+07	9.44948e+06	1.08044e+07	1.50488e+07	9.25298e+06	1.25321e+07	5.8376e+06	8.3834e+06	8.7622e+06	6.57594e+06	9.77571e+06	6.21043e+06	1.18896e+07	1.62138e+07	7.59418e+06	2.1297e+07	9.27418e+06	1.62067e+07	1.56141e+07	1.71093e+07	1.16001e+07	1.64437e+07	1.80641e+07
433.286575714864/21.6796666666667	1.97914e+06	1.19942e+06	1.3248e+06	610544	1.16612e+06	1.68818e+06	1.32027e+06	1.03171e+06	2.05162e+06	1.32133e+06	4.0617e+07	3.80364e+07	3.77029e+07	2.20691e+07	2.24647e+07	2.1886e+07	1.95684e+07	3.27386e+07	2.58888e+07	2.09785e+07	1.35808e+06	1.15536e+06	1.6077e+06	1.75394e+06	1.01389e+06	966744	1.0793e+06	1.75009e+06	815107	1.16018e+06
340.259306828485/6.308	7.6862e+06	8.33725e+06	7.84233e+06	1.15986e+07	7.77344e+06	8.92259e+06	9.30119e+06	8.51061e+06	9.03024e+06	8.24347e+06	4.47891e+06	7.36852e+06	5.73389e+06	5.62904e+06	4.24828e+06	6.05079e+06	7.06983e+06	7.1179e+06	4.63472e+06	6.78351e+06	6.25923e+06	8.75092e+06	8.88072e+06	1.08068e+07	1.01952e+07	8.20234e+06	7.2039e+06	1.38839e+07	1.38682e+07	9.75315e+06
282.279169171112/11.95775	1.96415e+07	1.81232e+07	1.89827e+07	9.33856e+06	1.26131e+07	2.03435e+07	1.53124e+07	1.74504e+07	2.39493e+07	1.6771e+07	1.30103e+07	3.30909e+06	7.01395e+06	7.14082e+06	2.70485e+07	7.42784e+06	1.49633e+07	1.15837e+07	3.06478e+07	2.1387e+07	1.90697e+07	1.2859e+07	2.15734e+07	1.42108e+07	1.54464e+07	2.01558e+07	1.91075e+07	1.19593e+07	1.82385e+07	1.77668e+07
359.294820900906/15.995	5.76468e+06	1.14747e+07	1.0464e+07	8.41774e+06	6.81247e+06	9.62711e+06	1.2317e+07	4.35068e+06	7.79698e+06	7.77432e+06	6.39797e+06	7.44519e+06	7.55274e+06	5.60106e+06	1.20302e+07	6.0561e+06	4.50052e+06	5.63662e+06	7.94767e+06	6.63209e+06	1.31298e+07	1.05926e+07	1.34562e+07	6.3803e+06	1.24094e+07	1.29e+07	1.1053e+07	1.1906e+07	7.1465e+06	1.91617e+07
321.240469512939/17.1944166666667	1.19791e+07	1.35402e+07	8.74204e+06	1.50945e+07	8.22781e+06	1.18543e+07	1.28081e+07	9.79156e+06	1.336e+07	7.92112e+06	1.42752e+07	1.62575e+07	1.78658e+07	8.37693e+06	1.83491e+07	1.27977e+07	1.12895e+07	1.79651e+07	2.17083e+07	1.65325e+07	6.84628e+06	1.11263e+07	9.84266e+06	8.09588e+06	8.26289e+06	8.6582e+06	7.51729e+06	1.23256e+07	9.47764e+06	9.5185e+06
300.289903196904/17.7515	3.83434e+06	1.84532e+07	3.40984e+06	2.42278e+07	1.77983e+07	1.55231e+07	2.90842e+06	4.39237e+06	2.4305e+06	8.81365e+06	1.17511e+07	5.82667e+06	1.03415e+07	1.21952e+07	1.84227e+07	1.1286e+07	1.23191e+07	1.24543e+07	8.14561e+06	1.38184e+07	1.2534e+06	3.62446e+06	2.87137e+06	1.11323e+06	3.41924e+06	2.82476e+06	4.41813e+06	3.71315e+06	9.94287e+06	8.60789e+06
284.266813710646/16.594	8.38518e+06	9.68095e+06	5.81886e+06	1.08916e+07	5.25784e+06	9.55255e+06	9.29638e+06	5.98529e+06	1.26653e+07	5.75978e+06	1.37361e+07	1.28517e+07	1.51587e+07	1.13052e+07	2.14727e+07	1.27008e+07	1.13945e+07	1.55481e+07	2.46016e+07	13386255	3.28643e+06	8.18168e+06	7.38561e+06	7.02427e+06	7.14024e+06	7.90144e+06	2.81548e+06	1.09914e+07	9.46833e+06	7.50255e+06
301.292915608092/11.9276666666667	1.7409e+07	1.60541e+07	1.67078e+07	8.31394e+06	1.13053e+07	1.76469e+07	1.33227e+07	1.55368e+07	2.07745e+07	1.45869e+07	1.06665e+06	255251	563382	6.18872e+06	2.43087e+07	6.49597e+06	796052	774535	2.71836e+07	1.88321e+07	1.66537e+07	1.13949e+07	1.90321e+07	1.2327e+07	1.33809e+07	1.7374e+07	1.64398e+07	1.05654e+07	1.55421e+07	1.51667e+07
679.512130060132/6.30783333333333	5.59482e+06	6.14477e+06	5.54803e+06	8.28461e+06	5.6179e+06	6.44628e+06	6.72616e+06	6.23774e+06	6.60894e+06	5.93182e+06	4.01858e+06	6.06644e+06	4.80405e+06	4.67144e+06	4.34282e+06	5.2438e+06	5.8627e+06	5.72646e+06	4.09502e+06	5.87825e+06	5.2021e+06	6.85102e+06	7.02577e+06	8.52247e+06	8.41271e+06	6.7896e+06	6.07027e+06	1.09827e+07	1.08577e+07	7.80439e+06
397.302618722374/6.641	5.57813e+06	6.10798e+06	5.58729e+06	8.72226e+06	5.7529e+06	6.41097e+06	7.02441e+06	5.98003e+06	6.55992e+06	6.32257e+06	3.64078e+06	5.32571e+06	4.3901e+06	4.3742e+06	3.27455e+06	4.56675e+06	4.67694e+06	5.4849e+06	3.39728e+06	5.17124e+06	4.98857e+06	6.23536e+06	5.97142e+06	7.651e+06	7.37137e+06	5.68892e+06	5.27617e+06	9.81961e+06	9.70402e+06	6.94888e+06
453.342281656025/6.908	5.50774e+06	5.69612e+06	4.96006e+06	9.16201e+06	6.22301e+06	5.97788e+06	6.83659e+06	5.25638e+06	6.45275e+06	7.29267e+06	3.86374e+06	5.57868e+06	4.47428e+06	4.51081e+06	2.8301e+06	4.31249e+06	4.1178e+06	5.51665e+06	2.81241e+06	5.0744e+06	5.50294e+06	5.96938e+06	5.12243e+06	7.50682e+06	6.44257e+06	4.83934e+06	5.19956e+06	9.55719e+06	8.3289e+06	6.46866e+06
288.289965115182/11.7376666666667	8.01949e+06	3.33081e+06	6.06602e+06	3.31225e+06	3.99949e+06	5.60827e+06	3.58693e+06	6.80317e+06	6.58638e+06	5.6626e+06	3.07558e+06	2.03144e+06	3.26994e+06	5.98842e+06	3.10698e+07	8.52221e+06	3.01373e+06	3.02397e+06	2.38208e+07	4.23424e+06	1.4064e+07	1.08371e+07	1.40503e+07	6.97515e+06	7.11816e+06	1.05946e+07	8.84247e+06	2.821e+06	7.58733e+06	6.75328e+06
496.340728185768/14.0723333333333	1.25134e+07	7.91744e+06	6.16749e+06	1.57276e+07	8.68575e+06	1.56745e+07	177509	1.03537e+07	8.60445e+06	9.23652e+06	5.29156e+06	4.14538e+06	5.02335e+06	9.34851e+06	1.28708e+07	6.69707e+06	7.08491e+06	6.86389e+06	5.81756e+06	9.4145e+06	3.90858e+06	1.85047e+06	6.38553e+06	7.87685e+06	8.19596e+06	7.46028e+06	5.8936e+06	8.92751e+06	5.7474e+06	5.72054e+06
360.311310206024/10.6193333333333	9.6721e+06	7.15893e+06	6.7984e+06	6.75254e+06	7.26954e+06	7.1416e+06	5.98848e+06	5.03895e+06	6.46823e+06	6.4929e+06	725726	2.95388e+06	2.8878e+06	2.71646e+06	2.22696e+06	3.52648e+06	5.76949e+06	659423	1.54572e+06	3.28245e+06	5.79146e+06	221215	7.16563e+06	6.38954e+06	6.50377e+06	9.04965e+06	9.62667e+06	6.30528e+06	8.90858e+06	7.28027e+06
265.252717997155/16.5940833333333	6.5051e+06	7.56896e+06	4.60303e+06	8.51781e+06	4.136e+06	7.68737e+06	7.46228e+06	4.67167e+06	1.02025e+07	4.61587e+06	1.04932e+07	9.72902e+06	1.14486e+07	8.95762e+06	1.63643e+07	9.99264e+06	8.92834e+06	1.18579e+07	1.94134e+07	1.03294e+07	2.52357e+06	6.30897e+06	5.5642e+06	5.5573e+06	5.69304e+06	6.22143e+06	2.20725e+06	8.55169e+06	7.49489e+06	5.89028e+06
283.263485421582/16.795	9.266e+06	1.08362e+07	6.47052e+06	1.22726e+07	6.11464e+06	1.04152e+07	9.98972e+06	7.9002e+06	1.55858e+07	6.99344e+06	9.73829e+06	8.09991e+06	1.20715e+07	7.25142e+06	2.18204e+07	9.12855e+06	6.91144e+06	1.13844e+07	3.20325e+07	9.30474e+06	2.87053e+06	8.59317e+06	6.66361e+06	8.13428e+06	8.47204e+06	7.09369e+06	2.4582e+06	1.16921e+07	1.08574e+07	6.87349e+06
598.368548265295/11.543	8.35141e+06	8.27058e+06	6.37163e+06	9.35485e+06	7.72389e+06	8.9495e+06	1.33793e+07	9.35376e+06	8.60934e+06	7.49603e+06	6.74097e+06	1.49114e+06	2.56097e+06	399846	2.57526e+06	3.88128e+06	2.8985e+06	2.19659e+06	2.3795e+06	5.9964e+06	5.32716e+06	3.6163e+06	4.35669e+06	3.35136e+06	4.10814e+06	6.19662e+06	1.13352e+07	4.46195e+06	3.66036e+06	7.20446e+06
703.576546663299/19.6496666666667	5.11493e+07	2.60022e+07	3.53305e+07	3.52311e+07	2.27308e+07	1.85984e+07	2.4981e+07	3.18611e+07	4.09663e+07	1.99488e+07	70249	0	0	18377.7	9.9729e+06	8189.32	117678	0	3.99227e+06	14610.9	3.19855e+07	4.17033e+07	2.15034e+07	1.98969e+07	2.57215e+07	3.14305e+07	2.16719e+07	1.33494e+07	1.99139e+07	2.43565e+07
596.35276056644/7.93125	7.20699e+06	7.24194e+06	6.52304e+06	9.04046e+06	7.61465e+06	8.82508e+06	1.44307e+07	1.16756e+07	8.20596e+06	7.76313e+06	3.81761e+06	603379	1.30854e+06	3.01278e+06	1.71332e+06	2.50851e+06	1.71053e+06	1.2156e+06	1.7865e+06	2.80093e+06	5.96294e+06	3.3932e+06	4.5789e+06	3.65586e+06	4.31021e+06	5.62524e+06	1.1623e+07	4.06628e+06	3.99751e+06	7.91228e+06
792.596257177358/6.641	4.36223e+06	4.75623e+06	4.15349e+06	6.91441e+06	4.38563e+06	4.8385e+06	5.34623e+06	4.56005e+06	5.0646e+06	4.72674e+06	3.29156e+06	4.61746e+06	3.77731e+06	3.71742e+06	3.35103e+06	3.99277e+06	4.18112e+06	4.65552e+06	3.0694e+06	4.52293e+06	4.4003e+06	5.18412e+06	5.06563e+06	6.57918e+06	6.59856e+06	5.04271e+06	4.8217e+06	8.67954e+06	8.45033e+06	6.01356e+06
329.324682127462/20.246	2.96121e+06	8.74621e+06	4.13652e+06	8.74985e+06	8.86588e+06	8.50625e+06	2.77478e+06	3.45311e+06	2.5323e+06	5.17452e+06	1.52043e+07	8.23534e+06	1.11195e+07	8.13016e+06	1.561e+07	8.86309e+06	9.15409e+06	1.15082e+07	8.18061e+06	1.40436e+07	2.03083e+06	3.85219e+06	4.09828e+06	1.00736e+06	3.71989e+06	2.90155e+06	3.84223e+06	4.61471e+06	7.70941e+06	7.24158e+06
316.284958570095/10.9356666666667	6.06048e+06	6.14054e+06	5.37882e+06	3.57482e+06	3.97431e+06	4.87311e+06	4.42578e+06	4.32019e+06	6.90192e+06	4.94048e+06	1.83504e+06	967977	1.40823e+06	1.01299e+06	3.73103e+06	1.09739e+06	2.6408e+06	2.12417e+06	2.5952e+06	3.49249e+06	4.59337e+06	4.12573e+06	5.58313e+06	5.6861e+06	4.33791e+06	7.61994e+06	4.68239e+06	4.24908e+06	5.05831e+06	3.90659e+06
318.300518674477/11.6388333333333	2.186e+06	2.77535e+06	2.80721e+06	1.38642e+06	850026	3.23908e+06	1.63518e+06	1.89991e+06	1.12666e+06	1.83322e+06	3.84751e+06	1.57846e+06	2.74673e+06	1.14429e+07	9.27059e+06	3.54565e+06	5.28174e+06	4.97554e+06	1.99577e+06	9.27143e+06	1.53623e+06	148510	2.21882e+07	542114	1.57443e+06	9.98531e+06	3.22229e+06	1.95537e+06	2.41634e+07	6.94953e+06
703.576044671792/19.3055	2.26438e+07	1.64362e+07	2.07438e+07	1.87149e+07	1.70027e+07	1.5453e+07	1.34025e+07	8.96866e+06	1.7364e+07	1.68265e+07	0	0	0	29147.7	167434	7181.93	50422.4	0	35952.4	49412.7	1.68503e+07	1.97878e+07	8.07174e+06	1.40276e+07	1.86932e+07	297196	1.79719e+07	5.50911e+06	2.59725e+07	1.74091e+07
323.255969556252/16.595	5.21905e+06	6.52728e+06	3.0666e+06	6.91428e+06	2.87642e+06	5.95912e+06	5.49142e+06	2.65425e+06	8.08631e+06	2.96493e+06	7.81701e+06	7.68741e+06	8.5869e+06	5.14275e+06	1.19919e+07	5.92069e+06	4.81021e+06	8.90904e+06	1.1315e+07	7.26834e+06	1.92296e+06	6.02846e+06	4.74212e+06	4.26385e+06	4.49693e+06	4.65956e+06	1.25568e+06	7.60889e+06	5.77972e+06	4.37933e+06
281.247345079628/15.2900833333333	420224	597737	347125	1156413	362064	716403	579438	384885	936974	366862	1.39246e+07	1.77386e+07	2.30724e+07	9.95006e+06	7.34626e+06	1.49174e+07	1.30329e+07	2.347e+07	7.59996e+06	2.28599e+07	162420	353619	384365	333866	366500	1.37248e+06	170869	680713	521460	378248
303.309137998803/12.34275	4.4017e+06	3.07269e+06	4.54363e+06	2.86375e+06	2.33485e+06	3.44904e+06	2.91938e+06	3.40655e+06	6.74759e+06	3.60558e+06	1.28251e+07	5.13515e+06	7.75934e+06	5.3073e+06	3.02106e+07	6.34946e+06	9.94066e+06	9.80417e+06	1.64054e+07	1.28669e+07	1.22725e+07	8.11687e+06	9.51343e+06	5.99018e+06	5.86562e+06	1.06653e+07	8.62437e+06	3.36683e+06	7.98659e+06	6.38706e+06
300.289681715429/12.7596666666667	2.22625e+06	2.15686e+06	1.81927e+06	3.70723e+06	2.15862e+06	2.32602e+06	1.58138e+06	2.05634e+06	836382	1.81739e+06	1.42287e+07	1.18429e+07	1.48851e+07	1.54723e+07	9.52644e+06	1.26879e+07	1.71799e+07	1.86777e+07	924750	2.51423e+07	650846	1.18064e+06	658935	4.1322e+06	917743	663800	1.00155e+06	592913	458967	401793
373.274343148291/10.7448333333333	4.66903e+06	4.49137e+06	4.369e+06	6.15983e+06	5.19675e+06	4.83445e+06	4.46729e+06	3.56563e+06	4.62471e+06	4.6991e+06	3.71099e+06	2.57331e+06	2.79634e+06	2.0268e+06	3.41655e+06	2.61819e+06	2.80436e+06	1.94436e+06	1.80745e+06	3.23746e+06	4.92087e+06	3.28124e+06	4.24928e+06	4.78581e+06	4.01728e+06	4.86976e+06	4.38072e+06	4.40347e+06	3.77019e+06	4.36192e+06
274.274224703218/10.7235	2.28142e+06	2.18421e+06	2.27318e+06	2.51415e+06	3.01916e+06	2.92388e+06	2.42154e+06	2.90854e+06	2.52411e+06	2.69045e+06	2.7727e+06	2.77721e+06	2.68583e+06	2.94609e+06	2.82938e+06	2.99186e+06	2.80287e+06	2.34993e+06	2.73173e+06	1.93529e+06	3.74154e+06	59076.9	3.41569e+06	3.91857e+06	4.39137e+06	3.56671e+06	4.2667e+06	3.39527e+06	1.14688e+07	3.66924e+06
317.2331557537/19.78225	2.36692e+06	2.86447e+06	3.3658e+06	5.72636e+06	3.5101e+06	4.26354e+06	5.04651e+06	3.18468e+06	3.23686e+06	3.76347e+06	1.89223e+06	3.15959e+06	3.0993e+06	2.96705e+06	1.72206e+06	4.33497e+06	2.47425e+06	4.22942e+06	2.13412e+06	3.56299e+06	3.32802e+06	6.86338e+06	5.68393e+06	5.20356e+06	4.81714e+06	3.40125e+06	3.95205e+06	9225683	7.44799e+06	3.55465e+06
595.349176559854/11.5246666666667	934820	889386	1.76383e+06	7.57752e+06	1.82615e+06	1.41736e+06	4.23562e+06	1.27349e+06	457789	3.74756e+06	1.47539e+07	6.94241e+06	1.04736e+07	5511.79	1.52898e+06	1.14224e+07	6.98161e+06	1.18841e+07	32608.1	1.57994e+07	460881	0	311837	91616.4	2.71457e+06	767828	6.49788e+06	507651	534386	1.0319e+06
340.76117755173/6.308	3.23636e+06	3.48908e+06	3.3525e+06	4.89819e+06	3.29389e+06	3.85657e+06	3.97895e+06	3.57495e+06	3.8554e+06	3.52246e+06	1.89274e+06	3.14492e+06	2.44157e+06	2.40782e+06	1.76496e+06	2.60436e+06	2.992e+06	3.00602e+06	1.95324e+06	2.87816e+06	2.65924e+06	3.78708e+06	3.7456e+06	4.65691e+06	4.41354e+06	3.53402e+06	3.12389e+06	6.02542e+06	5.97659e+06	4.20266e+06
373.274371654989/13.3545	2.73062e+06	3.61593e+06	2.82877e+06	1342165	2.26373e+06	4.08918e+06	4.97936e+06	1.39169e+06	3.35343e+06	2.08896e+06	4.85134e+06	5.12191e+06	4.9388e+06	3.42696e+06	2.84557e+06	4.1895e+06	5.26544e+06	4.86562e+06	5.14772e+06	5.2405e+06	5.22649e+06	1.56867e+06	4.06685e+06	1.54186e+06	4.34287e+06	4.90088e+06	4.19295e+06	6.30493e+06	2.50576e+06	7.60181e+06
328.321364090066/13.44575	7.85293e+06	5.89872e+06	6.72646e+06	3.75643e+06	4.22444e+06	6.77725e+06	5.31433e+06	3.97722e+06	9.82743e+06	4.93363e+06	7.4625e+06	2.53436e+06	4.38694e+06	97075	9.25112e+06	3.15559e+06	5.21757e+06	5.7858e+06	165539	8.86029e+06	9.31727e+06	98878.6	8.61647e+06	7.90011e+06	5.87115e+06	9.97123e+06	8.04939e+06	4.45046e+06	8.53161e+06	81038.8
132.101894722338/2.056	3.64257e+06	2.2594e+06	1.48165e+06	6.08421e+06	1.89675e+06	4.5436e+06	2.82845e+06	5.05947e+06	4.51171e+06	2.06143e+06	1.20576e+07	5.28795e+06	1.19958e+07	8.20414e+06	2.52629e+07	1.02303e+07	5.08371e+06	8.20242e+06	1.00288e+07	8.53311e+06	7.32889e+06	878334	1.66412e+06	1.71688e+06	1.55064e+06	2.25204e+06	1.17665e+06	4.07046e+06	1.08856e+06	1.51788e+06
300.289755422458/11.6734166666667	879489	963790	777788	270992	200771	833787	1.12413e+06	549021	1.04327e+06	865576	1.11505e+07	3.06216e+06	5.53498e+06	7.13419e+06	8.755e+06	5.90063e+06	8.7317e+06	9.28614e+06	1.40396e+07	8.57705e+06	719210	829784	488861	1.81521e+06	906501	772670	656926	624592	1.16022e+06	699324
389.269074327566/8.69358333333333	5.72722e+06	4.99066e+06	4.28309e+06	5.557e+06	4.21491e+06	5.60616e+06	5.02436e+06	5.03421e+06	3.8577e+06	4.38341e+06	1.23606e+06	1.2822e+06	837167	655664	2.73525e+06	1.31642e+06	2.0786e+06	1.08193e+06	1.29062e+06	1.40929e+06	5.17879e+06	3.52664e+06	3.88217e+06	4.74187e+06	5.54189e+06	5.17755e+06	4.85771e+06	4.92506e+06	5.1244e+06	4.95229e+06
453.844123133312/6.90816666666667	3.09902e+06	3.22018e+06	2.77552e+06	5.14898e+06	3.4869e+06	3.36042e+06	3.84579e+06	2.89944e+06	3.6008e+06	4.07405e+06	2.16964e+06	3.15006e+06	2.54013e+06	2.54555e+06	1.57835e+06	2.4142e+06	2.31429e+06	3.10653e+06	1.56485e+06	2.83664e+06	3.06544e+06	3.36267e+06	2.88086e+06	4.23516e+06	3.62747e+06	2.72492e+06	2.92341e+06	5.41082e+06	4.76739e+06	3.64091e+06
593.333529865215/7.86391666666667	643625	694462	2.28474e+06	9.64483e+06	2.31723e+06	1.45526e+06	6.89463e+06	1.087e+06	508669	5.43123e+06	1.44466e+07	5.6632e+06	9.85531e+06	143143	1.82558e+06	1.30113e+07	6.50107e+06	1.13297e+07	144709	1.48611e+07	385178	360428	418086	226858	3.98931e+06	664463	8.78878e+06	518345	775307	1.32023e+06
282.279384099358/19.2764166666667	2.79552e+06	4.97018e+06	1.21464e+06	2.29908e+06	2.87084e+06	3.72137e+06	6.48124e+06	1.52476e+07	5.3698e+06	4.03787e+06	2.08244e+06	2.66681e+06	3.25986e+06	1.53861e+06	1.39393e+07	1.44128e+06	1.35758e+06	3.54204e+06	9.69243e+06	2.77941e+06	7.19323e+06	1.14293e+06	1.99181e+06	964182	1.08259e+06	1.08795e+06	1.36868e+06	1.69135e+07	900791	1.04174e+06
524.372196256885/16.356	1.00274e+07	8.95586e+06	3.24897e+06	1.33769e+07	6.06595e+06	1.24808e+07	5.92982e+06	9.92965e+06	4.38131e+06	8.46465e+06	3.02841e+06	1.2217e+06	1.60649e+06	2.61161e+06	5.04067e+06	2.5191e+06	1.84124e+06	2.99875e+06	2.2078e+06	3.36497e+06	2.99534e+06	877925	3.87622e+06	3.59535e+06	5.09135e+06	3.52561e+06	3.66984e+06	6.03743e+06	2.74874e+06	3.22756e+06
256.263422530541/18.6981666666667	3.80648e+06	4.44497e+06	2.49101e+06	1.68622e+06	3.17562e+06	4.27949e+06	9.01387e+06	9.06363e+06	6.43252e+06	4.50848e+06	987005	945667	768723	1.15992e+06	5.21172e+06	890874	1.15061e+06	869385	1.96866e+07	932585	3.70768e+06	922559	3.23213e+06	2.09584e+06	2.21833e+06	2.2111e+06	2.79725e+06	1.70661e+07	2.08018e+06	1.81779e+06
121.028587564503/14.329	1.39805e+07	1.09459e+07	1.04109e+07	13796896	9.69897e+06	1.07469e+07	1.38624e+07	1.30477e+07	1.6532e+07	1.19862e+07	0	13164	12891.6	12912.1	5468.73	13458.1	80687.1	132568	0	0	189063	39492.3	234034	66532	59063.4	6908.43	93754.9	98635.5	41696.4	86144.4
166.085939352002/2.7065	2.43115e+06	1.87063e+06	806985	2.64204e+06	1.09003e+06	3.23042e+06	2.77586e+06	3.11439e+06	2.549e+06	1.39203e+06	7.38915e+06	3.56776e+06	8.4437e+06	1.02725e+06	1.55712e+07	5.70993e+06	3.80955e+06	7.12035e+06	6.37056e+06	4.78322e+06	2.57769e+06	489146	856634	621386	1.01263e+06	2.29432e+06	721296	2.31651e+06	589171	1.07522e+06
284.294746820921/21.0253333333333	4.59434e+06	4.01013e+06	2.45096e+06	2.13658e+06	3.34627e+06	3.37227e+06	5.94459e+06	5.43396e+06	4.92342e+06	3.16558e+06	1.68728e+06	2.11207e+06	1.19429e+06	518084	2.04555e+06	291936	447729	1.4487e+06	2.23196e+06	638443	7.23342e+06	177225	3.95959e+06	1.60898e+06	1.49972e+06	1.76492e+06	3.93569e+06	1.67845e+07	1.66724e+06	187349
787.599916549022/13.2771666666667	854766	1.38696e+06	987986	574684	1.01785e+06	2.20433e+06	1.65887e+06	225110	951263	774844	7.87307e+06	5.92663e+06	4.76238e+06	8.01132e+06	1.31801e+07	4.28008e+06	6.43981e+06	5.82909e+06	9.10834e+06	6.44486e+06	3.35391e+06	0	2.16537e+06	13292.4	2.96819e+06	3.46603e+06	2.47332e+06	3.92384e+06	1.49264e+06	5.81755e+06
297.27847567651/19.913	370109	296915	177137	207832	571753	531406	698331	231644	635233	77924.3	4.46204e+06	3.83191e+06	5.67274e+06	4.51099e+06	1.96297e+07	5.90527e+06	1.0658e+07	7.27456e+06	3.72658e+07	1.0663e+07	462108	207076	702874	35832.4	130361	362941	194197	459149	66082.3	207515
282.251396849907/17.1948333333333	3.1531e+06	3.78621e+06	2.10689e+06	4.56778e+06	2.04829e+06	3.33526e+06	3.6597e+06	2.45155e+06	4.13492e+06	1.99809e+06	5.95216e+06	6.80376e+06	7.74833e+06	3.70857e+06	6.83641e+06	5.71911e+06	5.7769e+06	7.91755e+06	1.22566e+07	6.64821e+06	1.4076e+06	2.66993e+06	2.44255e+06	2.2352e+06	2.07803e+06	2.2418e+06	1.8458e+06	3.29976e+06	2.56116e+06	2.60582e+06
316.321325354483/12.8734166666667	1.80844e+06	1.50224e+06	2.66969e+06	1.34831e+06	832934	1.71541e+06	1.44212e+06	1.24309e+06	3.73816e+06	1.46546e+06	1.2802e+07	7.892e+06	1.1643e+07	156185	2.37106e+07	6.25821e+06	8.50023e+06	1.12878e+07	57069.9	1.30938e+07	6.76079e+06	402473	6.55832e+06	2.33255e+06	3.03808e+06	8.11595e+06	4.17817e+06	2.5307e+06	3.87727e+06	3.28371e+06
326.305621647568/18.4305833333333	532246	3.47373e+06	385655	8.58185e+06	6.7298e+06	2.81133e+06	431578	1.0246e+06	462233	1.55155e+06	6.15355e+06	4.79971e+06	7.87953e+06	8.227e+06	1.6967e+07	7.44e+06	7.14078e+06	9.82492e+06	7.35656e+06	1.20683e+07	461967	295003	385119	218894	665350	459527	1.68167e+06	706140	1.17893e+06	1.19292e+06
454.293780223205/14.024	3.19586e+06	2.18002e+06	1.48752e+06	3.74411e+06	1.83179e+06	3.61856e+06	5.72388e+06	4.11419e+06	1.8976e+06	3.28214e+06	2.05545e+06	3.22635e+06	2.65487e+06	5.53027e+06	3.64303e+06	2.36462e+06	5.4016e+06	4.77712e+06	5.2644e+06	5.68823e+06	2.90488e+06	883048	2.69103e+06	1.98471e+06	2.46616e+06	1.55462e+06	2.71225e+06	3.60188e+06	954894	1.55941e+06
371.367677299941/20.047	1.50333e+07	11544389	2.68223e+07	3.40942e+07	2.2647e+07	3.51799e+07	4.07911e+07	5.17495e+07	3.94759e+07	2.52034e+07	0	0	0	156515	649958	668939	616434	0	1.4243e+06	252540	5.25777e+07	2.46917e+07	0	5.11945e+07	3.44775e+07	3.16468e+07	5.45284e+07	0	3.50021e+07	4.147e+07
392.28841689111/12.19725	1.93609e+06	3.0799e+06	2.27324e+06	1.25451e+06	2.47329e+06	3.19097e+06	3.60302e+06	980141	2.56701e+06	1.7698e+06	3.97156e+06	3.93175e+06	2.92895e+06	2.6272e+06	2.47271e+06	2.69388e+06	2.37163e+06	3.16185e+06	5.17632e+06	2.72814e+06	3.15469e+06	1.12915e+06	1.97648e+06	195013	3.13535e+06	2.78808e+06	4.01022e+06	4.83403e+06	1.20824e+06	5.4753e+06
434.289481030925/21.664	574546	346639	388397	164517	344453	503295	388101	287642	599982	364896	1.2921e+07	1.21571e+07	1.20154e+07	6.951e+06	7.06871e+06	6.92606e+06	6.17029e+06	1.03898e+07	8.1937e+06	6.58386e+06	390301	346623	481102	531030	305566	273660	326469	525393	242976	312964
358.282949174588/13.2689166666667	2.10423e+06	2.67779e+06	2.26772e+06	1.69102e+06	2.26928e+06	3.60533e+06	2.99499e+06	1.05336e+06	2.66853e+06	2.02096e+06	6.89813e+06	5.6461e+06	4.98426e+06	7.00613e+06	1.12624e+07	298433	6.23031e+06	5.61962e+06	7.56404e+06	6.10802e+06	4.3164e+06	1.79564e+06	3.42814e+06	1.83422e+06	4.11447e+06	4.43898e+06	3.59308e+06	4.71343e+06	2.77817e+06	5.91087e+06
425.378732593832/18.9600833333333	6.15582e+06	4.12665e+06	4.81761e+06	4.52178e+06	3.53367e+06	4.42931e+06	5.19094e+06	5.21225e+06	4.90745e+06	4.63256e+06	127776	3.60707e+06	91972.9	40329.4	140638	350977	1.95575e+06	105562	1.54047e+06	534571	5.26201e+06	4.77341e+06	8.0251e+06	2.04226e+07	4.24869e+06	7.98657e+06	2.68162e+06	9.4584e+06	5.57343e+06	5.65708e+06
373.27481032095/12.1813333333333	1.71757e+06	2.99652e+06	2.21443e+06	1.13133e+06	2.16776e+06	3.26584e+06	3.53091e+06	1.03406e+06	2.54775e+06	1.81457e+06	4.15122e+06	3.87164e+06	2.98956e+06	2.9567e+06	2.52703e+06	2.79373e+06	2.88963e+06	352561	5.63952e+06	2.74216e+06	3.4201e+06	1.22496e+06	2.06468e+06	1.20025e+06	3.38951e+06	2.82115e+06	3.96988e+06	4.73168e+06	1.36041e+06	5.49134e+06
556.531203845541/20.756	2.04782e+06	794452	1.08801e+06	936443	1.28189e+06	2.42096e+06	638288	1.10681e+06	627747	1.37862e+06	235617	6590.42	40637.2	1.39397e+07	2.82135e+07	3.06751e+07	4.75662e+07	176496	1.6581e+07	7.47312e+07	1.32374e+06	1.36532e+06	282658	3.50186e+06	5.35975e+06	4.11819e+06	5.75908e+06	48139	5.80757e+06	1.29224e+06
680.515415744684/6.308	2.35698e+06	2.56563e+06	2.31959e+06	3.51782e+06	2.34928e+06	2.69547e+06	2.81568e+06	2.61667e+06	2.77125e+06	2.46829e+06	1.65782e+06	2.53868e+06	2.0013e+06	1.92542e+06	1.78895e+06	2.19108e+06	2.44023e+06	2.3895e+06	1.67995e+06	2.45916e+06	2.15449e+06	2.88008e+06	2.94871e+06	3.59449e+06	3.54385e+06	2.85077e+06	2.52701e+06	4.67551e+06	4.59946e+06	3.27079e+06
443.352329402268/14.5850833333333	319453	295164	384336	319150	395301	520614	233695	170293	261593	298005	1.05073e+07	1.21148e+07	1.30278e+07	7.39211e+06	3.14648e+06	1.20227e+07	1.16666e+07	9.82395e+06	3.20922e+06	6.15626e+06	274559	436651	306963	583980	352422	392466	333501	427309	353424	434271
286.274407603013/11.5135833333333	3.64513e+06	3.36962e+06	3.05711e+06	1.79306e+06	1.80746e+06	2.59967e+06	1.77664e+06	2.8357e+06	3.05007e+06	2.19914e+06	1.45338e+06	450400	396921	464490	2.5578e+06	751547	1.88028e+06	2.0703e+06	2.66769e+06	2.07925e+06	2.85491e+06	2.71435e+06	4.07012e+06	2.19261e+06	2.2466e+06	3.38056e+06	1.63627e+06	1.79276e+06	2.95927e+06	2.15949e+06
274.274194300647/11.2866666666667	2.83955e+06	1.96159e+06	2.95535e+06	1.52153e+06	1.36235e+06	2.24732e+06	2.6775e+06	2.27137e+06	3.83962e+06	2.27631e+06	1.31906e+06	394280	1.40644e+06	1.47057e+06	3.00846e+06	1.01907e+06	1.11132e+06	1.30167e+06	2.81348e+06	1.56295e+06	4.9965e+06	3.34483e+06	4.08521e+06	3.27414e+06	2.69467e+06	3.48337e+06	2.73374e+06	1.38336e+06	3.17853e+06	2.40441e+06
272.258818025333/11.0698333333333	3.23511e+06	3.59302e+06	3.73496e+06	1.83414e+06	2.10768e+06	3.65917e+06	3.0575e+06	3.54464e+06	4.20067e+06	3.09013e+06	8565.91	6947.96	19967.2	127485	16310.1	183309	194687	4978.7	455435	125863	3.5232e+06	3.08489e+06	3.2799e+06	2.91621e+06	2.58751e+06	2.95797e+06	2.20445e+06	1.6234e+06	3.32328e+06	2.33959e+06
703.576124112144/20.0805	8.30173e+06	1.27944e+07	1.26967e+07	1.4207e+07	1.42255e+07	1.16632e+07	8.11144e+06	7.96489e+06	6.08424e+06	8.64302e+06	1.7982e+06	0	0	1.26316e+06	1.99416e+06	63105.7	1.64317e+06	1.60651e+06	4.75959e+06	15950.1	1.57223e+07	9.14689e+06	4.84311e+06	1.29726e+07	2.1519e+07	1.26233e+07	1.12235e+07	7.26985e+06	9.92697e+06	2.16491e+07
807.575034061101/13.2929166666667	1.93299e+06	2.77193e+06	2.24051e+06	1.42716e+06	2.25131e+06	3.83981e+06	2.99402e+06	655915	2.56135e+06	1.92479e+06	4.6559e+06	4.42086e+06	4.28443e+06	3.92819e+06	2.79057e+06	2.83425e+06	136098	4.43247e+06	3.30654e+06	4.17158e+06	4.60715e+06	0	3.35992e+06	174411	3.99338e+06	3.68786e+06	3.4264e+06	4.64649e+06	2.25894e+06	4.66065e+06
793.599377850373/6.641	2.09849e+06	2.33636e+06	2.02116e+06	3.3744e+06	2.13798e+06	2.37704e+06	2.63469e+06	2.25123e+06	2.48303e+06	2.33251e+06	1.58756e+06	2.28883e+06	1.84558e+06	1.8147e+06	1.62143e+06	1.96085e+06	2.03798e+06	2.27663e+06	1.49199e+06	2.20799e+06	2.1488e+06	2.53806e+06	2.47419e+06	3.21778e+06	3.23692e+06	2.47204e+06	2.27695e+06	4.30431e+06	4.2066e+06	2.96706e+06
389.269412118825/12.4389166666667	2.3989e+06	4.14291e+06	2.67015e+06	1.05575e+06	2.20778e+06	3.40667e+06	5.06497e+06	2.16604e+06	3.09416e+06	1.60314e+06	2.2677e+06	2.56229e+06	2.39949e+06	1.33321e+06	1.08038e+06	1.92322e+06	1.91765e+06	2.12627e+06	2.41417e+06	1.24761e+06	2.34746e+06	822257	2.83106e+06	768586	1.51081e+06	1.38835e+06	2.55488e+06	5.35909e+06	100644	3.93707e+06
132.101854637283/1.85583333333333	1.8018e+06	1.42812e+06	825311	3.42475e+06	1.14106e+06	2.35399e+06	1.70119e+06	2.98117e+06	1.98906e+06	1.19903e+06	7.98998e+06	4.82593e+06	1.07198e+07	6.5722e+06	1.51139e+07	7.89655e+06	5.74853e+06	6.60717e+06	6.09196e+06	7.12373e+06	3.38688e+06	548823	938164	600296	866600	943982	741865	2.49799e+06	678895	819385
677.618141677791/20.246	433377	5.39677e+06	1.12881e+06	3.84472e+06	5.39285e+06	6.70913e+06	616525	454863	799363	1.85073e+06	4.7661e+06	2.88783e+06	3.33846e+06	1.17039e+06	8.85592e+06	2.57104e+06	1.32623e+06	3.87954e+06	1.83052e+06	7.58895e+06	218287	697547	2.46936e+06	39515.5	2.52725e+06	1.81163e+06	1.10051e+06	1.86493e+06	4.58411e+06	4.65226e+06
783.576354281223/13.349	496006	902191	547612	176723	414644	1.42908e+06	1.50382e+06	103499	828215	338308	5.31726e+06	4.31566e+06	3.28424e+06	3.88255e+06	5.53979e+06	2.62137e+06	5.10199e+06	3.94036e+06	7.10594e+06	4.7667e+06	2.6637e+06	0	1.35781e+06	220369	1.96898e+06	2.53437e+06	1.59263e+06	3.65161e+06	625928	6.36648e+06
302.269480536636/10.5113333333333	2.65515e+06	3.15521e+06	2.49734e+06	1.52021e+06	1.69196e+06	2.02885e+06	2.0398e+06	2.43769e+06	3.37193e+06	2.48655e+06	930905	273690	231267	250074	1.22385e+06	323152	919594	837867	786116	1.52531e+06	2.32147e+06	2.23747e+06	2.96549e+06	2.76046e+06	2.23372e+06	3.54815e+06	1.78981e+06	1.71757e+06	1.83624e+06	1.81467e+06
709.608151902966/18.679	3.53341e+06	3.904e+06	2.116e+06	2.30665e+06	3.75299e+06	2.62472e+06	2.71561e+06	5.13217e+06	2.39816e+06	2.9448e+06	1.88015e+06	818852	1.18847e+06	362028	1.00074e+06	761469	368698	1.1128e+06	373399	1.31763e+06	5.69954e+06	2.15507e+06	3.8711e+06	2.87689e+06	4.63461e+06	4.54863e+06	4.92687e+06	4737582	4.01043e+06	5.00603e+06
803.544278979276/12.1965	1.54358e+06	2.84784e+06	2.38287e+06	852609	2.45824e+06	3.2134e+06	3.61848e+06	779112	2.54271e+06	1.73667e+06	2.29186e+06	2.19204e+06	1.75841e+06	21198.3	1.60728e+06	1.51346e+06	1.07952e+06	1.63968e+06	2.97762e+06	926166	2.91015e+06	1.11281e+06	0	889082	2.9157e+06	2.35858e+06	3.56653e+06	3.71264e+06	943031	4.5117e+06
704.580155884658/19.659	13448945	1.16741e+07	1.58768e+07	1.50378e+07	9.62285e+06	4.14688e+06	1.12269e+07	1.5139e+07	9.41832e+06	8.99076e+06	57206.5	63735	34992.4	71982.1	3.32463e+06	58217.7	133960	135589	4.76675e+06	27321.6	1.06019e+07	1.87624e+07	9.62895e+06	8.99346e+06	1.57441e+07	1.36437e+07	5.45289e+06	4.79256e+06	9.02378e+06	1.10759e+07
300.261993961221/17.1948333333333	2.2993e+06	2.76052e+06	1.55886e+06	3.27104e+06	1.53093e+06	2.38228e+06	2.63118e+06	1.80622e+06	2.9371e+06	1.44515e+06	4.43265e+06	5.13994e+06	5.73749e+06	2.70522e+06	5.07643e+06	4.15088e+06	4.16814e+06	5.80086e+06	8.64297e+06	4.8433e+06	1.05293e+06	1.92733e+06	1.81185e+06	1.62997e+06	1.53044e+06	1.63153e+06	1.35494e+06	2.39497e+06	1.85437e+06	1.89287e+06
327.232368886783/8.91066666666667	3.18417e+06	2.79444e+06	1.12196e+06	4.35212e+06	2.14204e+06	3.1304e+06	1.75669e+06	1.88518e+06	1.27937e+06	1.58265e+06	65411.3	45375.7	75396.8	11494.4	13731.5	129665	218000	51182.8	10594.4	75544.6	3.45023e+06	3.29553e+06	2.76793e+06	4.00155e+06	5.30487e+06	3.00785e+06	4.85153e+06	4.19961e+06	2.27611e+06	5.20789e+06
144.080361519846/4.0005	48322.9	56168.9	29130.6	28555.5	0	24880.2	23641.2	26801.6	105266	0	7.64249e+06	2.6747e+06	5.54464e+06	7.62324e+06	1.25131e+07	4.60401e+06	2.5626e+06	6.11103e+06	7.10507e+06	8.79201e+06	45105.1	75385.2	50900	46614.9	116108	108329	40224.4	49979.9	198174	33466.9
389.268942390718/7.55733333333333	3.44211e+06	2.89745e+06	2.22023e+06	3.22716e+06	1.97775e+06	3.41347e+06	2.95992e+06	3.17196e+06	1.85056e+06	2.48627e+06	500637	500800	300644	302599	1.18573e+06	604737	1.03964e+06	427081	612974	658224	3.32678e+06	2.08923e+06	2.12399e+06	3.35285e+06	3.86034e+06	3.26757e+06	3.10615e+06	3.17213e+06	3.4504e+06	3.12878e+06
428.374384882707/15.2235833333333	5.54504e+06	4.75674e+06	3.96784e+06	9.82388e+06	6.24014e+06	3.73233e+06	3.80969e+06	3.09799e+06	4.7455e+06	4.09189e+06	770824	527470	535619	81666.9	4.37492e+06	82678.6	86885.1	1.07373e+06	77351.7	2.56544e+06	3.07766e+06	3.95583e+06	4.46755e+06	6.417e+06	3.75187e+06	5.43868e+06	5.27143e+06	3.39076e+06	3.19908e+06	5.79099e+06
345.320039615004/18.67025	2.18831e+06	2.96958e+06	1.84156e+06	1.76657e+06	3.19592e+06	2.43525e+06	2.2214e+06	3.84182e+06	2.14434e+06	2.45573e+06	3.40283e+06	2.06724e+06	2.8381e+06	1.31295e+06	1.88336e+06	1.96509e+06	1.47866e+06	2.22379e+06	1.38538e+06	2.69448e+06	3.74271e+06	1.69767e+06	4.93815e+06	2.10205e+06	3.71817e+06	3.48515e+06	3.94581e+06	2.63259e+06	3.76922e+06	4.1455e+06
482.325498439257/15.1475	6.63524e+06	1.55238e+06	1.53627e+06	3.84327e+06	1.78444e+06	3.18231e+06	5.33128e+06	6.90208e+06	1.60497e+06	2.49267e+06	147267	88071.4	104402	217897	1.35958e+06	228969	373883	254552	1.65011e+06	815713	6.32972e+06	397491	2.2019e+06	3.64823e+06	5.55806e+06	4.13377e+06	2.47222e+06	7.76258e+06	657886	2.30403e+06
338.342244922059/18.4678333333333	3.9605e+06	5.48467e+06	3.27203e+06	4.14798e+06	4.11896e+06	7.51124e+06	6.98288e+06	5.0366e+06	1.84309e+06	2.7876e+06	2.28305e+06	534006	3.62845e+06	3.61271e+06	746009	1.79019e+06	1.93879e+06	2.13019e+06	1.91161e+06	1.44875e+06	6.94365e+06	2.81946e+06	8.98128e+06	6.58056e+06	5.89218e+06	2.58758e+06	6.03468e+06	3.93879e+06	2.23229e+06	1.61165e+07
360.298815919918/15.995	1.58082e+06	3.10618e+06	2.83146e+06	2.26455e+06	1.85303e+06	2.60218e+06	3.3487e+06	1.20757e+06	2.11586e+06	2.08685e+06	1.7002e+06	1.92424e+06	2.0082e+06	1.47065e+06	3.24259e+06	1.59336e+06	1.16865e+06	1.48928e+06	2.0958e+06	1.74687e+06	3.53418e+06	2.83205e+06	3.62586e+06	1.69746e+06	3.38744e+06	3.49337e+06	2.97495e+06	3.23234e+06	1.93042e+06	5.26786e+06
522.356434393286/14.7003333333333	2.45948e+06	1.30439e+06	862126	3.97557e+06	2.40083e+06	2.75896e+06	1.54418e+06	2.09637e+06	1.06689e+06	1.63691e+06	3.05145e+06	2.19779e+06	4.34705e+06	7.7993e+06	2.13594e+06	6.56388e+06	6.39197e+06	5.26096e+06	2.42228e+06	8.30663e+06	600489	25192.7	862334	1.23979e+06	2.06007e+06	1.26411e+06	1.47768e+06	1.36184e+06	812227	805647
300.445436627153/11.95775	4.70395e+06	4.26694e+06	4.38826e+06	2.06238e+06	2.92464e+06	4.73818e+06	3.53726e+06	4.19014e+06	5.67668e+06	3.87405e+06	3.13327e+06	627679	1.6416e+06	1.47719e+06	6.57547e+06	1.59692e+06	3.43709e+06	2.71073e+06	7.1641e+06	5.08363e+06	4.45671e+06	2.91325e+06	5.14505e+06	3.21474e+06	3.52112e+06	4.56388e+06	4.38592e+06	2.77098e+06	4.0923e+06	3.9167e+06
704.58008632023/19.3066666666667	1.01397e+07	7.40099e+06	1.11128e+07	1.51468e+07	7.66555e+06	6.32084e+06	6.56171e+06	4.06067e+06	7.79422e+06	7.5175e+06	5379.72	0	0	58037.2	76386.9	0	64081.8	0	20986	12462.9	7.61549e+06	8.88879e+06	3.59584e+06	6.29742e+06	9.36796e+06	172359	8.14669e+06	2.41543e+06	1.16097e+07	7.8884e+06
163.038762738481/14.31925	8.88785e+06	7.70447e+06	7.59272e+06	8.97307e+06	7.23813e+06	7.74186e+06	9.13045e+06	8.91889e+06	1.05106e+07	8.30612e+06	0	33577.8	30855.6	28531.8	24003.1	34269.4	49344.5	213104	6428.79	6297.68	316450	60998.8	375327	113159	108283	27570.6	161312	174720	74753.7	148011
357.279299889122/11.395	1.36056e+06	1.40762e+06	2.56745e+06	2.82527e+06	970276	1.2271e+06	1.29879e+06	439836	578732	1.15384e+06	711508	973185	777774	1.89522e+06	3.05425e+06	1.51753e+06	3.53317e+06	1.38421e+06	2.39113e+06	633138	1.70317e+06	793718	2.26393e+06	938855	4.27835e+06	6.25579e+06	1.25434e+06	3.79167e+06	1.32482e+06	3.039e+06
298.274103603657/11.4786666666667	891621	770281	681382	361751	2.05466e+06	700880	529591	616588	944164	544007	1.94169e+06	483429	804795	5.05745e+06	3.9271e+06	3.43705e+06	4.40036e+06	1.92335e+06	6.44887e+06	5.01612e+06	512955	87266.1	2.9488e+06	471690	416098	3.20713e+06	2.7701e+06	482550	493456	105742
110.009040795163/1.022	1.62607e+06	1.2117e+06	1.74631e+06	1.31891e+06	1.28335e+06	1.75302e+06	1.12754e+06	1.34044e+06	2.0847e+06	1.38129e+06	3.68732e+06	2.59733e+06	3.31313e+06	3.74635e+06	4.25075e+06	3.20573e+06	2.93619e+06	3.50979e+06	4.04251e+06	3.49194e+06	3.0362e+06	2.46947e+06	2.36569e+06	1.53534e+06	1.72943e+06	2.08497e+06	2.291e+06	628911	2.30903e+06	1.84975e+06
381.334376004108/21.0619166666667	1.66269e+06	8.77005e+06	1.05453e+07	5.90216e+06	2.39364e+06	1.14612e+06	1.24025e+06	6.37188e+06	1.79289e+06	2.45466e+06	2.53427e+06	30133.7	4.38292e+06	585227	301822	3.58698e+06	1.11229e+06	5.73016e+06	843301	2.09698e+06	1.40859e+06	2.29471e+07	2.6842e+06	3.34021e+06	567064	1.01677e+06	1.46214e+07	3.40824e+06	606474	571269
349.105039672591/14.3265833333333	1.37775e+07	8.99193e+06	7.98804e+06	1.09814e+07	7.92013e+06	8.37026e+06	9.1299e+06	1.21752e+07	1.04546e+07	1.1209e+07	5978.93	26169.3	45014.6	32010.3	23866.5	46986	65178.6	291413	11947.1	19691.6	538175	0	603273	51301.1	177032	48387.3	241885	322007	122639	227480
357.279188253121/12.1043333333333	636199	709519	378488	470010	444232	3.11725e+06	548835	471395	1.55415e+06	413063	5.58235e+06	4.16604e+06	3.09028e+06	694963	1.71801e+07	1.95946e+06	1.00442e+06	3.14511e+06	602317	3.72409e+06	1.4679e+06	1.75125e+06	1.4047e+06	279365	974537	1.11016e+06	746899	1.83482e+06	475110	1.31547e+06
121.064804070383/1.848	2.18095e+06	259130	449141	130685	412881	104607	435613	354599	526030	240783	6.73324e+06	266831	728856	1.98187e+06	2.08194e+06	3.87793e+06	190542	446376	8.17351e+06	6.67854e+06	8.83679e+06	620416	1.52328e+06	356977	689452	4.71068e+06	151632	445941	799881	6.69575e+06
283.41428897384/16.595	1.92305e+06	2.20889e+06	1.24265e+06	2.67208e+06	989057	2.1394e+06	1.92723e+06	1.27788e+06	3.07275e+06	1.058e+06	3.4501e+06	3.14052e+06	3.80603e+06	2.65662e+06	5.334e+06	2.98626e+06	2.75662e+06	3.89656e+06	6.28166e+06	3.3542e+06	509160	1.67842e+06	1.5401e+06	1.31356e+06	1.48222e+06	1.6168e+06	164762	2.47848e+06	2.1254e+06	1.53385e+06
385.347328576082/22.074	9.07871e+06	1.66073e+06	1.3003e+07	4.29221e+06	1.06259e+07	4.12722e+06	3.5933e+06	1.54904e+07	9.40573e+06	1.0407e+07	0	11184.7	0	1.08228e+06	3.07508e+06	3.10047e+06	5.80749e+06	670795	166162	2.36131e+06	4.70088e+06	2.11385e+06	15838.1	1.75938e+06	5.46849e+06	2.53757e+06	4.54348e+06	7.74354e+06	1.38907e+07	1.64166e+06
373.274373102034/9.92483333333333	2.05553e+06	1.98777e+06	1.91613e+06	2.39188e+06	2.12437e+06	2.17051e+06	1.96432e+06	1.55024e+06	1.86447e+06	2.1785e+06	1.43957e+06	1.06007e+06	1.05348e+06	1.09681e+06	1.7309e+06	1.19544e+06	1.60237e+06	997157	870877	1.32838e+06	2.12352e+06	1.56166e+06	1.7593e+06	1.92366e+06	2.2721e+06	2.13369e+06	1.94839e+06	2.23956e+06	2.20379e+06	2.25722e+06
566.42805962767/5.874	1.38234e+06	1.67949e+06	1.41046e+06	1.87292e+06	1.40738e+06	1.5803e+06	1.5127e+06	1.66715e+06	2.18948e+06	1.55904e+06	1.2048e+06	1.74674e+06	1.11715e+06	994937	1.08269e+06	1.42054e+06	3.29642e+06	1.2854e+06	1.08083e+06	1.28803e+06	1.27156e+06	1.90732e+06	2.14109e+06	2.59531e+06	2.87677e+06	2.05492e+06	1.66964e+06	2.7979e+06	2.81671e+06	2.8639e+06
282.278711798646/19.53	316450	463367	153505	410346	464788	379823	2.22225e+06	3.37107e+06	803914	355049	1.32365e+06	738666	609802	546646	1.95598e+07	1.03062e+06	1.71249e+06	1.05929e+06	5.47426e+07	1.12926e+06	795010	258019	754706	120798	405761	229271	301669	6.68215e+06	388925	338359
682.57417764395/19.9968333333333	1.16029e+06	1.91404e+06	4.052e+06	416088	2.98779e+06	5.97412e+06	8.33513e+06	7.95789e+06	1.79874e+06	3.18665e+06	643926	228034	233310	738560	269884	571199	459478	304039	2.91249e+06	2.86597e+06	6.131e+06	1.41072e+06	151082	2.73807e+06	2.6686e+06	3.70262e+06	8.89921e+06	2.67638e+06	1.0656e+06	2.81658e+06
371.258786890021/12.4081666666667	1.65577e+06	2.8624e+06	1.86687e+06	729064	1.51289e+06	2.49432e+06	3.63167e+06	1.4955e+06	2.22746e+06	1.17807e+06	1.64267e+06	1.77205e+06	1.69656e+06	982855	773809	1.35886e+06	1.46274e+06	1.49579e+06	1.79831e+06	898772	1.80896e+06	589538	2.06818e+06	545481	1.12705e+06	1.06379e+06	1.83012e+06	3.8169e+06	428988	2.96555e+06
314.305357334408/19.0286666666667	717627	3.61411e+06	915971	5.16806e+06	3.48444e+06	2.84744e+06	572494	1.09781e+06	388617	1.56319e+06	3.59856e+06	1.40972e+06	2.18182e+06	2.05139e+06	5.41993e+06	2.88485e+06	3.42843e+06	3.20855e+06	2.03165e+06	4.77015e+06	258698	641854	542189	258081	556884	528084	693463	680060	2.47345e+06	1.74846e+06
353.26694473809/19.5208333333333	3.64429e+06	3.69255e+06	3.18031e+06	3.2303e+06	2.87693e+06	2.91016e+06	3.25866e+06	3.92103e+06	3.03374e+06	2.84107e+06	1.45304e+06	2.08013e+06	2.17255e+06	896612	925743	732909	594524	1.77086e+06	210092	1.70194e+06	1.33901e+06	3.35304e+06	1.85072e+06	3.61746e+06	3.4225e+06	2.84184e+06	954494	1.98406e+06	3.40455e+06	1.70704e+06
350.303586229996/20.246	944438	3.88501e+06	1.57479e+06	2.80175e+06	3.83149e+06	4.98301e+06	1.25746e+06	881832	1.51512e+06	2.0477e+06	3.85244e+06	2.95205e+06	3.11097e+06	1.27263e+06	6.38097e+06	2.12538e+06	1.2619e+06	3.26252e+06	1.45367e+06	5.51249e+06	1.07869e+06	1.341e+06	2.64024e+06	342682	2.775e+06	2.32282e+06	1.6423e+06	2.44685e+06	3.7067e+06	3.8396e+06
692.581601085135/12.3251666666667	876825	521211	474697	194960	262298	487370	203039	122148	658953	268468	9.22381e+06	4.44119e+06	4.68284e+06	201038	1.72134e+07	214182	693427	3.8205e+06	836812	2.61164e+06	1.06949e+06	421153	4.22324e+06	278358	481623	812256	990574	762372	268472	899572
497.344482609356/14.1225	3.46166e+06	2.16716e+06	1.67512e+06	4.37867e+06	2.38827e+06	4.34824e+06	2.5419e+06	2.87226e+06	2.29061e+06	2.53196e+06	1.43012e+06	1.12084e+06	1.37388e+06	2.54049e+06	3.56446e+06	1.8286e+06	1.89216e+06	1.86456e+06	1.56581e+06	2.571e+06	1.04889e+06	0	1.73504e+06	2.11537e+06	2.21795e+06	2.02004e+06	1.56859e+06	2.4533e+06	1.54244e+06	1.52505e+06
397.804317656702/6.641	1.49647e+06	1.65999e+06	1.51226e+06	2.41112e+06	1.54551e+06	1.77037e+06	1.90385e+06	1.60435e+06	1.79415e+06	1.70329e+06	962221	1.4475e+06	1.18168e+06	1.17355e+06	874707	1.22442e+06	1.26739e+06	1.48102e+06	908300	1.37976e+06	1.33586e+06	1.69468e+06	1.6007e+06	2.08147e+06	2.00295e+06	1.52464e+06	1.43055e+06	2.70043e+06	2.67064e+06	1.88251e+06
342.337063901511/21.3960833333333	1.08887e+06	2.69277e+06	882568	2.74741e+06	2.21936e+06	1.78865e+06	525271	1.00211e+06	438200	935695	7.12365e+06	3.49225e+06	3.65187e+06	1.20191e+06	3.54418e+06	2.04552e+06	2.03036e+06	4.7228e+06	965731	4.51686e+06	456018	753448	1.13977e+06	160698	830075	599765	1.20316e+06	1.01388e+06	2.30866e+06	1.60921e+06
509.883867504006/7.141	1.49051e+06	1.4613e+06	1.26306e+06	2.4801e+06	1.74341e+06	1.51533e+06	1.76389e+06	1.39218e+06	1.70418e+06	2.3137e+06	1.15341e+06	1.70248e+06	1.38473e+06	1.26489e+06	903097	1.14593e+06	1.06317e+06	1.59697e+06	724926	1.46137e+06	1.52119e+06	1.67351e+06	1.3772e+06	1.97703e+06	1.67116e+06	1.29298e+06	1.40203e+06	2.5249e+06	2.07738e+06	1.69347e+06
286.310352308433/13.1056666666667	2.23954e+06	1.41594e+06	1.90063e+06	1.26962e+06	1.39876e+06	1.76605e+06	107635	1.86305e+06	3.47667e+06	1.7113e+06	2.35367e+06	1.10194e+06	1.95553e+06	4.53415e+06	6.41168e+06	2.36528e+06	254442	1.33162e+06	3.05592e+06	3.98091e+06	3.81307e+06	219584	3.06679e+06	2.991e+06	2.84735e+06	2.08139e+06	3.67894e+06	1.22748e+06	3.09662e+06	1.95782e+06
814.578094302844/6.641	2.8706e+06	3092102	2.85768e+06	3.47455e+06	2.99182e+06	3.01904e+06	3.13824e+06	3.11436e+06	3.10475e+06	3.05995e+06	2.05054e+06	2.37376e+06	2.20745e+06	2.2143e+06	2.13295e+06	2.36145e+06	2.23659e+06	2.41878e+06	1.95378e+06	2.518e+06	2.13607e+06	2.27507e+06	2.23448e+06	2.58648e+06	2.72436e+06	2.36269e+06	2.25619e+06	2.87827e+06	2.80493e+06	2.44134e+06
283.282823256659/11.95775	3.92668e+06	3.67353e+06	3.86591e+06	1.89034e+06	2.55563e+06	4.07836e+06	3.03513e+06	3.53802e+06	4.81981e+06	3.40163e+06	2.59062e+06	653077	1.40519e+06	1.50226e+06	5.58263e+06	1.53141e+06	3.01341e+06	2.31214e+06	6.19831e+06	4.25938e+06	3.88588e+06	2.59173e+06	4.36766e+06	2.85555e+06	3.12654e+06	4.09527e+06	3.83849e+06	2.41059e+06	3.64614e+06	3.59401e+06
435.32467671793/21.2281666666667	5.94813e+06	3.77524e+06	1.82784e+06	5.03737e+06	2.44487e+06	2.77403e+06	1.5797e+06	5.76807e+06	2.31709e+06	1.92964e+06	668589	527129	413918	122168	474047	54323.4	56322.9	473606	79578.5	214704	2.32175e+06	1.63425e+06	5.06186e+06	1488049	2.26903e+06	1.25956e+06	3.56347e+06	2.67507e+06	1.60498e+06	1.10078e+06
905.679708522666/6.91166666666667	1.42489e+06	1.47454e+06	1.2317e+06	2.26632e+06	1.54014e+06	1.48071e+06	1.64067e+06	1.3284e+06	1.57375e+06	1.74457e+06	1.20487e+06	1.60937e+06	1.34974e+06	1.17465e+06	1.10052e+06	1.2157e+06	1.18715e+06	1.57967e+06	869176	1.44441e+06	1.72912e+06	1.82082e+06	1.63873e+06	2.24484e+06	2.06619e+06	1.623e+06	1.72852e+06	2.76462e+06	2.41984e+06	2.02148e+06
767.582944560693/13.2771666666667	427744	691065	489616	288775	501718	1.07994e+06	830529	110212	490811	395034	4.0132e+06	3.05429e+06	2.4691e+06	4.08208e+06	6.79258e+06	2.17645e+06	3.31159e+06	2.98151e+06	4.69648e+06	3.32003e+06	1.67503e+06	0	1.09948e+06	8159.36	1.47563e+06	1.7328e+06	1.17902e+06	1.97771e+06	748270	2.94749e+06
425.341898105107/14.584	224422	197804	281916	208533	329496	456398	143032	133772	201167	227051	7.30273e+06	6.9187e+06	8.40101e+06	4.24562e+06	2.16591e+06	6.54221e+06	8.25997e+06	5.06246e+06	2.12505e+06	3.2154e+06	192905	0	231246	487141	257274	299653	281677	326234	252353	326518
344.316404509655/11.2815833333333	2.77974e+06	2.21616e+06	1.2757e+06	1.15427e+06	1.56767e+06	1.76847e+06	1.53322e+06	1.01521e+06	2.04646e+06	1.02819e+06	917457	41847.8	109235	653122	1.81578e+06	434509	1.40655e+06	1.00188e+06	1.64493e+06	962614	1.36914e+06	0	1.29028e+06	1.20078e+06	1.10096e+06	1.74399e+06	2.26468e+06	2.36274e+06	1.79894e+06	1.38372e+06
373.27425540008/10.2263333333333	2.90016e+06	1.48944e+06	2.04267e+06	2.57619e+06	1.08991e+06	1.831e+06	1.54931e+06	1.41454e+06	1.36192e+06	3.46354e+06	883465	132247	742297	256147	292448	208411	1.18652e+06	1.12861e+06	116678	169180	1.58338e+06	685462	2.36456e+06	2.6596e+06	3.16649e+06	3.2429e+06	2.05723e+06	2.76668e+06	3.19247e+06	2.20902e+06
427.358237094827/20.046	110359	108500	104608	85033.6	51835	145466	104228	102348	98189.5	96510.6	8.86569e+06	8.72376e+06	1.49299e+07	5.97774e+06	2.08555e+06	7.67006e+06	3.07112e+06	9.10345e+06	1.54385e+06	4.17672e+06	85092	104286	36337	127582	91123	99494.5	98970.2	75061.7	103772	103873
701.494096003125/6.30925	2.74327e+06	2.92131e+06	2.6983e+06	3.20578e+06	2.7537e+06	2.92309e+06	3.01917e+06	3.03342e+06	2.94664e+06	2.85033e+06	1.72671e+06	2.09548e+06	1.84784e+06	1.95576e+06	1.88147e+06	2.0638e+06	2.10032e+06	2.07726e+06	1.73941e+06	2.24196e+06	1.93174e+06	2.13739e+06	2.09182e+06	2.38344e+06	2.52006e+06	2.18519e+06	2.05817e+06	2.60303e+06	2.61441e+06	2.27855e+06
388.254330956131/4.48983333333333	358772	784649	367269	577923	318804	347788	415292	534953	4.10251e+06	525055	1.86901e+06	1.16767e+06	309464	206127	412016	585373	1.36165e+07	251167	222199	295144	257973	595564	1.31608e+06	1.43798e+06	4.80773e+06	704039	618818	894955	1.0159e+06	5.41272e+06
394.278218389673/13.8831666666667	2.25399e+06	2.58396e+06	722078	843573	464739	2.24933e+06	2.25643e+06	251081	2.42157e+06	668020	1.42517e+06	756676	1.14051e+06	1.02712e+06	3.24648e+06	1.22168e+06	966156	1.19143e+06	1.48055e+06	2.3898e+06	2.84821e+06	564108	3.68326e+06	262575	1.60866e+06	2.46531e+06	611661	1.71887e+06	919844	2.67601e+06
427.356819928461/12.8300833333333	20164.8	28680.5	34307.8	28040.5	31682.2	94561.2	5743.7	13187.9	40323.6	34873.4	4.3079e+06	6.71913e+06	1.81528e+06	3.80544e+06	4.21047e+06	9.80877e+06	1.98803e+06	7.48155e+06	1.40644e+06	8.22387e+06	40162.5	55507	43690.4	156289	30073.5	61113.1	61137	97617.8	60352.2	58109.4
389.269007871398/9.0455	2.44142e+06	1.99699e+06	1.76631e+06	2.26018e+06	1.72499e+06	2.36066e+06	1.96506e+06	2.24693e+06	1.66113e+06	1.81689e+06	440338	450688	311756	204562	1.23605e+06	470283	754888	374217	483683	510654	2.31802e+06	1.51248e+06	1.57134e+06	1.97272e+06	2.53008e+06	2.21509e+06	2.00034e+06	1.99475e+06	2.3087e+06	1.9815e+06
194.080773207905/5.174	54233.6	4.17519e+06	27211.8	0	571771	0	44987.8	6.06853e+06	2.1398e+06	1.64627e+06	17104.7	19370.7	87136.3	61390.7	2.08566e+07	1.46048e+06	24322.5	15613.7	2.41185e+06	120199	1.95873e+06	0	12940.8	0	4.06062e+06	0	186717	159865	164804	350440
281.247826853233/16.828	2.73206e+06	3.02428e+06	2.0949e+06	2.57455e+06	2.66166e+06	2.72934e+06	3.53672e+06	3.4362e+06	2.74877e+06	2.68674e+06	450176	517775	640366	449071	335501	570735	511874	613372	1.37533e+06	332412	1.6423e+06	1.98383e+06	2.49792e+06	2.62144e+06	2.79817e+06	2.00402e+06	1.63501e+06	2.45613e+06	2.01317e+06	2.5752e+06
322.243823427009/17.1938333333333	2.43145e+06	2.7569e+06	1.75913e+06	3.039e+06	1.6468e+06	2.40592e+06	2.58113e+06	1.93415e+06	2.74481e+06	1.5724e+06	2.8534e+06	3.32328e+06	3.53798e+06	1.65919e+06	3.42034e+06	2.5765e+06	2.29142e+06	3.67389e+06	4.43208e+06	3.08152e+06	1.36187e+06	2.2054e+06	1.9615e+06	1.60981e+06	1.66311e+06	1.67538e+06	1.49948e+06	2.47463e+06	1.88867e+06	1.88779e+06
283.263257377182/16.2351666666667	2.55815e+06	2.76391e+06	1.9564e+06	1.85194e+06	2.08849e+06	2.44363e+06	2.79023e+06	2.61485e+06	2.65883e+06	2.19535e+06	873677	968416	1.46486e+06	887414	409221	1.03417e+06	854142	969923	1.57862e+06	553071	936730	1.82775e+06	1.77745e+06	2.4163e+06	2.38104e+06	1.77688e+06	785710	2.395e+06	2.31209e+06	1.77731e+06
330.336911596892/13.9641666666667	2.7651e+06	1.51914e+06	2.71972e+06	1.61402e+06	1.70635e+06	1.93631e+06	1.38478e+06	1.79416e+06	3.31883e+06	1.86441e+06	5.73438e+06	1.58868e+06	3.41431e+06	1.56413e+06	5.20293e+06	639884	4.452e+06	3.22409e+06	559883	5.40683e+06	8.05251e+06	2.44523e+06	3.81713e+06	2.54312e+06	2.14926e+06	4.37321e+06	3.51673e+06	1.54179e+06	2.68835e+06	2.74506e+06
703.576317819551/20.3473333333333	1.82469e+07	6.28899e+06	1.73263e+07	1.12517e+07	5.67984e+06	2.51991e+06	1.28748e+07	4.36389e+06	4.01012e+06	1.42425e+07	1.74215e+06	0	0	591568	1.2557e+06	217812	672072	1.33782e+06	1.29329e+06	129787	2.05963e+07	2.1777e+07	3.12662e+06	1.4083e+07	1.74225e+06	2.81403e+06	7.76595e+06	2.12022e+06	3.70833e+06	5.09094e+06
301.293198516433/17.746	755257	3.7844e+06	667039	4.98572e+06	3.61908e+06	3.18989e+06	571506	859495	480301	1.76252e+06	2.35796e+06	1.13654e+06	2.05435e+06	2.4345e+06	3.72249e+06	2.23178e+06	2.47568e+06	2.4895e+06	1.58337e+06	2.7649e+06	248140	694286	560138	210305	665355	551611	874163	727055	1.98264e+06	1.71738e+06
596.352880660675/11.5100833333333	401292	364537	678345	2.98087e+06	808875	492805	1.64132e+06	718570	484811	1.41365e+06	5.72572e+06	2.63419e+06	3.99211e+06	164109	581207	4.35792e+06	2.631e+06	4.53607e+06	23350.5	6.1097e+06	151116	111435	132699	83363.3	1.00953e+06	202107	2.44753e+06	222820	205601	397025
408.311483174737/13.3543333333333	966945	1.2826e+06	1.29514e+06	586488	1.02596e+06	1.55463e+06	1.96837e+06	506561	1.39495e+06	904983	2.01772e+06	2.36851e+06	2.0236e+06	1.34922e+06	1.26794e+06	1.60099e+06	2.03316e+06	1.94469e+06	1.95574e+06	2.00885e+06	2.38787e+06	0	1.22845e+06	809888	2.03881e+06	2.39594e+06	1.96776e+06	2.67783e+06	1.27614e+06	3.72789e+06
485.36105903676/19.6933333333333	3.15964e+06	2.13538e+06	1.73636e+06	1.8683e+06	2.27628e+06	1.55988e+06	1.81519e+06	2.60277e+06	1.56263e+06	1.93336e+06	2.12088e+06	2.21802e+06	1.7347e+06	306134	1.45314e+06	833196	596378	1.21976e+06	344135	1.01877e+06	1.57102e+06	2.32284e+06	1.58926e+06	1.38023e+06	2.46967e+06	2.19075e+06	2.54054e+06	1.9467e+06	1.52462e+06	1.94258e+06
361.314519456937/10.6191666666667	2.22681e+06	1.67841e+06	1.54237e+06	1.54909e+06	1.65722e+06	1.67365e+06	1.39061e+06	1.17508e+06	1.47439e+06	1.48559e+06	448830	664313	383021	548323	312687	778113	1.28757e+06	152519	315027	733876	1.32713e+06	1.24911e+06	1.66435e+06	1.2801e+06	1.48392e+06	2.0697e+06	2.19583e+06	1.46273e+06	2.03282e+06	1.68383e+06
387.253510038153/9.14075	1.98231e+06	1.97395e+06	1.63099e+06	1.89787e+06	1.66921e+06	1.99629e+06	2.04848e+06	2.09292e+06	1.49371e+06	1.77954e+06	628671	621932	411410	293584	1.16156e+06	611735	893182	470467	434431	679536	1.86052e+06	1.20858e+06	1.45238e+06	1.87487e+06	2.46816e+06	2.09486e+06	2.23282e+06	2.21175e+06	1.93041e+06	2.00442e+06
808.578680219229/13.2854166666667	1.06304e+06	1.47729e+06	1.23062e+06	761809	1.18726e+06	2.06271e+06	1.60809e+06	346099	986305	1.01732e+06	2.49446e+06	2.38486e+06	2.31922e+06	2.0999e+06	1.52101e+06	1.51816e+06	1.72158e+06	2.39343e+06	1.70152e+06	2.23638e+06	2.48297e+06	0	1.80095e+06	92859.9	2.15174e+06	1.97146e+06	1.91361e+06	2.51218e+06	1.19969e+06	2.49774e+06
160.132823800534/1.24233333333333	457256	690978	1.50613e+06	1.18254e+06	1.29017e+06	697252	1.14866e+06	557972	1.18482e+06	1.79131e+06	1.27936e+06	4.13254e+06	946187	4.72236e+06	2.65577e+06	312089	534336	644456	765581	388175	399226	1.32704e+06	1.21368e+06	832127	693712	1.15075e+06	2.42476e+06	789527	579054	468038
307.201550867025/9.2815	1.29644e+06	1.42248e+06	1.0323e+06	1.84563e+06	1.45943e+06	1.32874e+06	2.61397e+06	1.51936e+06	1.62546e+06	1.33806e+06	2.56202e+06	893764	1.24228e+06	1.08234e+06	944563	1.55993e+06	1.39596e+06	1.23469e+06	837829	2.26963e+06	634514	494488	792132	666886	888921	908449	1.62895e+06	930001	391090	1.14158e+06
355.263638474423/10.7833333333333	1.60753e+06	1.55531e+06	1.53237e+06	2.12559e+06	1.83379e+06	1.61176e+06	1.95849e+06	1.21684e+06	1.63017e+06	1.62456e+06	1.32342e+06	925901	1.01013e+06	86617	1.2013e+06	962120	978281	704682	672301	1.16092e+06	1.70312e+06	193100	1.46029e+06	1.641e+06	1.41822e+06	1.69317e+06	1.55491e+06	1.53152e+06	1.29144e+06	1.54435e+06
400.342316690666/13.596	3.57451e+06	3.96404e+06	2.59409e+06	1.05627e+07	374829	277003	198556	1.55969e+06	2.36196e+06	191568	247093	247705	138363	293160	1.05696e+06	209800	337894	496884	132682	384731	1.08424e+06	143574	4.08395e+06	7.02636e+06	2.31856e+06	488079	177364	5.18463e+06	163896	366392
391.284765199557/11.453	372634	573810	418402	520857	349728	2.0226e+06	1.88962e+06	247912	285390	328538	1.06323e+06	1.00418e+06	626915	2.0352e+06	1.0337e+06	1.18289e+06	1.80273e+06	1.02608e+06	4.24609e+06	163042	1.50281e+06	1.12427e+06	900445	760097	730053	1.67141e+06	1.79532e+06	3.19399e+06	690313	3.68433e+06
220.117478448907/2.89	1.30668e+06	627828	529109	638865	603399	867259	1.02522e+06	832457	1.61417e+06	571022	2.26123e+06	1.12909e+06	1.52884e+06	6.06037e+06	4.42514e+06	1.19586e+06	1.40383e+06	1.34454e+06	2.00657e+06	2.0936e+06	848078	581872	1.12211e+06	636458	338195	544084	768310	774864	622663	953487
594.336836186835/7.86391666666667	245473	269030	837715	3.73535e+06	853234	537813	2.61898e+06	410570	193538	2.03407e+06	5.61462e+06	2.129e+06	3.76997e+06	53387.5	683051	4.98939e+06	2.42006e+06	4.3335e+06	39612.1	5.73466e+06	140936	133721	157894	119132	1.47986e+06	251387	3.33692e+06	194466	284766	487504
366.298858386567/18.6803333333333	2.32533e+06	2.60292e+06	1.64845e+06	1.74594e+06	2.44914e+06	1.95233e+06	2.19914e+06	3.20433e+06	1.80067e+06	2.01487e+06	1.37294e+06	817806	1.0897e+06	411433	922736	748724	443422	1.02042e+06	519172	1.13881e+06	3.55717e+06	1.57241e+06	2.85655e+06	2.23386e+06	3.18497e+06	2.9353e+06	3.16542e+06	3.15654e+06	2.79051e+06	3.09572e+06
370.332772747419/20.44725	2.12185e+06	1.96197e+06	1.06465e+06	1.81149e+06	1.88833e+06	1.61901e+06	1.59529e+06	874634	1.53384e+06	1.3875e+06	1.46462e+06	638561	860622	1.69422e+06	4.1001e+06	771920	550359	713554	2.64463e+06	885919	1.7733e+06	90407.7	806349	1.18718e+06	1.06234e+06	1.45072e+06	1.53337e+06	2.53239e+06	790507	1.23086e+06
520.333099984866/5.306	241250	582786	251707	390201	224244	224200	276670	395882	3.36525e+06	407720	1.56689e+06	938485	215804	144620	306007	402882	1.39327e+07	149898	166787	197227	162146	449132	1.03566e+06	1.14385e+06	4.06798e+06	532862	451561	677795	753661	4.5579e+06
359.295060889345/14.4999166666667	1.22526e+06	2.72062e+06	1.54854e+06	1.80917e+06	1.22108e+06	2.62255e+06	1.45685e+06	1.41744e+06	1.22901e+06	1.13224e+06	484354	724864	436814	238514	650129	894744	776218	576152	322703	810696	1.92223e+06	1.90689e+06	1.90208e+06	2.01434e+06	2.42722e+06	2.16839e+06	1.66532e+06	1.75483e+06	1.45481e+06	2.74577e+06
690.567565157214/12.3526666666667	278876	572780	1.12458e+06	158393	839057	2.20286e+06	1.9617e+06	532447	2.54348e+06	1.09357e+06	470950	37902.9	41998.9	92143.3	761198	1.51835e+06	388715	253084	3.85455e+06	1.09798e+06	1.63718e+06	436385	41250.3	1.19051e+06	1.90848e+06	2.47855e+06	3.05717e+06	824827	1.0457e+06	3.94023e+06
423.274513417787/8.21091666666667	2.45197e+06	2.21963e+06	1.31698e+06	1.98292e+06	1.66448e+06	2.15745e+06	3.18676e+06	3.33251e+06	1.97824e+06	1.63182e+06	160357	213677	123781	56386.8	248133	160701	244644	154188	257720	158625	1.29681e+06	749990	916501	1.64258e+06	1.29282e+06	934410	2.53847e+06	1.25223e+06	676943	1.10276e+06
413.342443181723/21.2249166666667	4.11811e+06	2.59432e+06	1.63861e+06	3.70552e+06	2.05325e+06	2.49351e+06	1.25617e+06	4.41239e+06	2.11069e+06	1.63391e+06	443526	406893	294657	154583	244839	83110.4	89849.8	352705	70203.7	203867	1.45195e+06	910870	2.96551e+06	1.27965e+06	2.01488e+06	1.09389e+06	2.47034e+06	1.55552e+06	1.88476e+06	1.10782e+06
385.347038808988/17.5458333333333	2.66525e+06	2.82419e+06	2.80492e+06	3.14241e+06	3.46402e+06	1.52319e+06	2.47959e+06	3.30605e+06	2.36721e+06	3.77081e+06	163093	138730	68833.7	63132.9	83591.7	292239	301159	157380	60701.6	266829	2.03868e+06	3.16004e+06	2.27098e+06	2.16467e+06	3.46472e+06	3.51741e+06	3.05898e+06	2.69402e+06	2.76851e+06	3.6804e+06
520.340801338122/13.4305	265070	187399	140962	417064	273119	335040	202582	256125	131923	219522	2.74042e+06	3.11832e+06	3.68316e+06	6.47703e+06	728653	3.90857e+06	4.103e+06	4.754e+06	2.22324e+06	4.90386e+06	112530	18143.5	110740	132823	234900	376174	180316	141277	167165	147495
849.572351504087/8.6975	1.99292e+06	1.51452e+06	1.10126e+06	1.76693e+06	1.08699e+06	1.85359e+06	1.45286e+06	1.47735e+06	938831	1.1536e+06	107070	111665	43070.3	26334.4	532652	112884	253163	77775.5	108078	135881	1.64907e+06	776224	931154	1.43139e+06	1.81648e+06	1.61334e+06	1.40556e+06	1.46532e+06	1.60815e+06	1.44994e+06
124.03970853891/1.662	1.42868e+06	773975	585485	1.25419e+06	1.21736e+06	1.03392e+06	1.134e+06	1.16392e+06	1.10191e+06	1.01049e+06	887802	704896	831621	813309	763990	808468	956473	942379	746296	1.15232e+06	763741	606530	947818	688886	722582	586204	1.93871e+06	1.29796e+06	631448	1.31419e+06
927.661859411451/6.90808333333333	1.89024e+06	1.95644e+06	1.77911e+06	2.34009e+06	2.01389e+06	1.95683e+06	2.09921e+06	1.93087e+06	2.04428e+06	2.10636e+06	1.30232e+06	1.51981e+06	1.41042e+06	1.41379e+06	1.16652e+06	1.39121e+06	1.2972e+06	1.54368e+06	1.07137e+06	1.60442e+06	1.50595e+06	1.50526e+06	1.42115e+06	1.74995e+06	1.75995e+06	1.49056e+06	1.5564e+06	1.91421e+06	1.80658e+06	1.6161e+06
520.510041692577/22.2966666666667	0	7.58956e+06	6.40636e+06	9.00914e+06	1.00274e+07	1.86098e+06	5.56049e+06	2.30686e+06	1.50026e+07	3.16082e+06	0	0	0	14579677	0	2.57043e+07	303052	0	6.03232e+06	993479	2.48503e+06	0	0	5.25768e+06	9.82758e+06	3.88015e+06	8.38835e+06	0	1.16465e+07	5.27353e+06
510.357033552344/17.5876666666667	3.25361e+06	1.41658e+06	1.15168e+06	3.02012e+06	1.01193e+06	2.21915e+06	3.37586e+06	3.97478e+06	1.2495e+06	1.29214e+06	94008.2	61742.8	32261.5	45506.9	469147	82423.5	31183.1	106132	455387	206091	4.22219e+06	399966	1.35758e+06	3.13184e+06	4.37383e+06	3.12723e+06	2.38757e+06	6.01597e+06	415016	1.67954e+06
434.294475178689/16.0269166666667	879175	1.35817e+06	477353	499928	850047	1.36206e+06	1.26655e+06	733088	793703	597986	1.83405e+06	2.30704e+06	1.20429e+06	1.03516e+06	4.40624e+06	1.22756e+06	2.29655e+06	1.94408e+06	2.44084e+06	3.25785e+06	848200	274100	732503	2.0475e+06	439848	501583	395696	988754	192439	485304
570.546577908666/21.196	709780	1.69364e+06	497001	7.73214e+06	386649	186836	421119	853651	329968	1.2692e+06	45655.7	12049.5	48065.5	1.12091e+06	6.79465e+06	3.64564e+07	9.86792e+06	76508.2	2.09055e+07	2.26682e+07	1.5154e+06	882751	27142.5	3.15846e+06	614893	1.05645e+06	686225	0	5.25623e+06	2.32077e+06
427.358142705807/20.4321666666667	1.03213e+06	2.07226e+06	1.52867e+06	1.04026e+06	1.95241e+06	1.6787e+06	1.43991e+06	692887	1.26172e+06	1.57199e+06	3.33152e+06	3.50418e+06	2.62624e+06	976295	813273	2.77447e+06	2.3296e+06	2.48857e+06	850497	1.78405e+06	957357	563697	982523	1.46901e+06	1.86594e+06	1.78881e+06	2.28069e+06	1.21655e+06	1.55218e+06	2.07975e+06
389.269362944806/9.74116666666667	2.29618e+06	2.70626e+06	1.92501e+06	5.70137e+06	3.19074e+06	3.03138e+06	2.63866e+06	2.92326e+06	1.99519e+06	3.50945e+06	524167	510238	421526	174536	846126	369736	373040	447361	191942	582466	1.85844e+06	1.06768e+06	1.9297e+06	4.00629e+06	2.83945e+06	1.99816e+06	2.52135e+06	1.8662e+06	1.73516e+06	2.02384e+06
817.582712123851/9.93433333333333	56152.8	966692	941837	1.39373e+06	1.265e+06	1.09107e+06	889955	546909	863329	1.30048e+06	379511	327049	211158	358136	755466	419527	609963	159179	219842	537590	1.20166e+06	4265.21	639920	902863	1.5224e+06	1.25509e+06	444533	1.40397e+06	1.28009e+06	1.4687e+06
281.24754995141/19.5798333333333	430348	404469	321062	312749	331955	460512	416086	551438	419736	407041	4.05697e+06	4.87896e+06	6.56378e+06	4.21616e+06	1.25946e+06	2.65164e+06	2.15513e+06	5.34049e+06	1.34517e+06	4.22634e+06	164328	455219	1.1264e+06	167550	393142	261067	141654	1.03942e+06	323647	276241
359.294919907569/14.8951666666667	676959	1.6969e+06	1.44417e+06	1.23584e+06	829075	1.31906e+06	1.76379e+06	510396	1.19993e+06	911821	1.0176e+06	1.59452e+06	994761	701547	1.25647e+06	971946	894066	926023	1.25509e+06	988463	1.80111e+06	1.3541e+06	2.01211e+06	493617	1.56971e+06	1.92612e+06	1.63529e+06	1.63122e+06	861177	3.29306e+06
401.342226947127/19.6341666666667	1.35727e+06	2.18104e+06	2.20683e+06	1.77973e+06	1.56579e+06	1.02606e+06	1.46666e+06	831895	829540	1.48559e+06	378418	920074	53762.4	22611.5	102829	431334	422820	372763	44650.6	283873	1.51515e+06	2.37563e+06	3.63961e+06	878350	2.37939e+06	2.87415e+06	2.61163e+06	3.2946e+06	1.75105e+06	3.79065e+06
619.347402674273/11.5441666666667	2.42159e+06	2.48487e+06	2.26551e+06	2.09387e+06	2.44535e+06	2.76061e+06	2.96531e+06	2.64947e+06	2.62912e+06	2.18809e+06	1.07913e+06	421931	610547	1.3089e+06	503455	748664	684463	538495	908019	992802	2.13242e+06	1.44984e+06	1.31017e+06	1.30112e+06	1.56409e+06	2.06254e+06	2.31613e+06	1.69086e+06	1.4663e+06	2.29505e+06
371.367498857234/19.5836666666667	2.99681e+06	2.52821e+06	2.62678e+06	2.50332e+06	2.62844e+06	3.91245e+06	3.59651e+06	3.83403e+06	3.68144e+06	3.73511e+06	12345.9	0	49416	199867	5.19715e+06	2.58545e+06	2.44052e+06	12115	3.12085e+06	1.5305e+06	3.44489e+06	1.80008e+06	0	3.55093e+06	4.06362e+06	4.01839e+06	4.87391e+06	0	3.67959e+06	3.73257e+06
784.580528012491/13.3495	230165	394159	260458	78098.2	200561	666743	640035	40919.9	382421	159185	2.7359e+06	2.15547e+06	1.60803e+06	2.00757e+06	2.94101e+06	1.29368e+06	2.6062e+06	1.98234e+06	3.69063e+06	2.40066e+06	1.2438e+06	0	625321	7262.74	931467	1.2013e+06	743818	1.71953e+06	292783	3.06043e+06
289.293143791128/11.738	1.51326e+06	623008	1.15967e+06	626500	730314	1.04488e+06	665314	1.28144e+06	1.24537e+06	1.06881e+06	577391	373847	612047	1.11985e+06	6.16413e+06	1.53482e+06	548674	526679	4.46476e+06	768483	2.6818e+06	2.07318e+06	2.62551e+06	1.30255e+06	2.07632e+06	2.01217e+06	1.66719e+06	528701	1.41748e+06	1.25832e+06
445.368259683025/19.6954166666667	2.06065e+06	1.43453e+06	1.36018e+06	1.29999e+06	1.74202e+06	1.26357e+06	1.35466e+06	1.68122e+06	1.23743e+06	1.57539e+06	1.99059e+06	1.76857e+06	1.47064e+06	423374	1.19558e+06	1.01616e+06	932422	1.06082e+06	435223	938483	983670	1.49767e+06	910338	1.11631e+06	1.83262e+06	1.83076e+06	1.87458e+06	1.11621e+06	1.28107e+06	1.76607e+06
384.383783276151/21.7201666666667	1.08442e+06	1.09287e+06	2.97061e+06	1.77306e+06	1.57653e+06	1.05706e+06	1.34547e+06	2.5033e+06	1.96231e+06	1.86359e+06	3.48141e+06	5255.88	1.87306e+06	835094	238685	810633	1.31065e+06	5.52337e+06	2.21049e+06	4.41453e+06	937229	4.55803e+06	3.24875e+06	3.67147e+06	791718	2.29365e+06	3.76607e+06	2.80785e+06	1.39481e+06	2.99763e+06
120.080699663094/2.70633333333333	830019	630403	284801	897238	383343	1.1247e+06	985897	1.05512e+06	892104	492392	2.62034e+06	1.23919e+06	2.97273e+06	369677	5.53239e+06	2.08403e+06	1.35383e+06	2.51196e+06	2.34148e+06	1.69684e+06	974671	182502	280188	232803	377273	886520	270549	874124	224649	424412
341.284335415972/15.995	887566	1.73751e+06	1.58443e+06	1.26998e+06	1.04276e+06	1.46816e+06	1.85311e+06	680364	1.20043e+06	1.18308e+06	941773	1.08632e+06	1.11191e+06	829085	1.76309e+06	902454	670297	840026	1.16179e+06	975651	1.94517e+06	1.56055e+06	2.01053e+06	963609	1.8532e+06	1.94939e+06	1.63433e+06	1.76612e+06	1.08086e+06	2.83065e+06
379.295726844915/10.2391666666667	66035.9	25814	28099.2	28063.3	12563.2	129332	24499.9	0	25367.1	24855.2	6.72418e+06	5.36683e+06	5.28041e+06	781258	2.47511e+06	6.02283e+06	5.59347e+06	5.2345e+06	2.90638e+06	7.92977e+06	0	5360.4	10941	91158.6	51667.3	44281.4	41914.5	18053.5	31459.7	53605.4
373.274156930029/12.5764166666667	1.3791e+06	1.95067e+06	1.27131e+06	786908	993367	2.59524e+06	1.41108e+06	1.24124e+06	1.39085e+06	865743	1.68055e+06	1.68066e+06	1.34057e+06	1.83244e+06	2.21765e+06	1.32339e+06	2.73172e+06	1.49938e+06	1.78348e+06	1.60815e+06	2.34945e+06	724509	2.28099e+06	788332	1.74055e+06	1.99123e+06	3.89432e+06	2.38615e+06	841872	4.10515e+06
355.263672684724/13.3545	878302	1.1668e+06	934202	436658	728647	1.33198e+06	1.61867e+06	445932	1.09758e+06	685188	1.55031e+06	1.62033e+06	1.56774e+06	1.13252e+06	914471	1.35774e+06	1.73603e+06	1.54987e+06	1.69663e+06	1.69768e+06	1.70425e+06	0	1.34461e+06	531153	1.45722e+06	1.62543e+06	1.3763e+06	2.10499e+06	836185	2.51518e+06
182.080721678412/1.739	1.36589e+06	1.15591e+06	630814	1.17833e+06	530490	1.57918e+06	1.26876e+06	923878	1.49898e+06	626979	823903	1.16984e+06	2.91548e+06	1.15704e+06	295008	1.10222e+06	1.26225e+06	2.55935e+06	574470	736785	460685	372784	785476	730992	599669	970378	747283	770585	515954	474861
263.236684221465/15.295	168351	161243	96558.6	618245	104851	192570	224861	126015	280941	105520	3.6866e+06	4.66807e+06	5.93167e+06	2.65729e+06	1.92552e+06	4.05209e+06	3.53819e+06	6.21907e+06	2.00376e+06	6.17098e+06	45079.1	148203	101303	97756	108963	114916	46286.2	139622	142379	118178
399.326195342049/16.0763333333333	1.07549e+06	2.91072e+06	2.41997e+06	2.57845e+06	2.25272e+06	2.2374e+06	1.65253e+06	1.72644e+06	1.44954e+06	1.82539e+06	448813	618476	278257	179310	114109	633939	549767	332247	205540	276223	1.41596e+06	1.53268e+06	2.69642e+06	932698	2.47748e+06	4.53146e+06	1.59314e+06	2.31735e+06	2.25503e+06	3.95962e+06
356.352639396689/22.5799166666667	988958	2.13506e+06	1.00492e+06	902498	2.38838e+06	1.7569e+06	640109	1.25699e+06	848522	1.34382e+06	7.55718e+06	2.2767e+06	4.76524e+06	1.00541e+06	3.94951e+06	1.36225e+06	2.20201e+06	3.51732e+06	1.71573e+06	4.6407e+06	893182	783591	2.12596e+06	404027	1.40287e+06	1.01738e+06	2.197e+06	1.11667e+06	2.49635e+06	2.40982e+06
429.373548131063/18.9535	2.546e+06	2.65992e+06	2.47061e+06	3.14628e+06	2.48398e+06	2.79086e+06	3.33066e+06	3.83454e+06	2.04447e+06	1.87633e+06	74206.5	0	34362.6	6.16764e+06	6.80341e+06	1.41444e+07	4.22173e+06	5.14106e+06	1.28912e+06	1.11553e+07	2.31391e+06	1.1668e+06	10402.8	1.38349e+06	1.43452e+06	7.43931e+06	1.07537e+06	3.4375e+06	2.82588e+06	2.20919e+06
316.320895083209/13.8635	976512	719525	1.12343e+06	1.15101e+06	398823	1.08735e+06	713408	487767	1.54102e+06	1.18689e+06	71047.3	1.87729e+06	4.64064e+06	35579.9	176654	2.80733e+06	144376	1.99942e+06	41323.1	1.69662e+06	2.9195e+06	2.06554e+06	3.2066e+06	2.00034e+06	1.31808e+06	3.1763e+06	2.95146e+06	865041	3.28494e+06	2.59542e+06
373.274232928249/11.20925	2.31851e+06	2.35456e+06	1.63821e+06	1.9379e+06	1.52394e+06	2.93098e+06	2.30896e+06	2.58804e+06	1.83944e+06	2.27095e+06	704140	507126	1.08691e+06	1.03927e+06	954232	930552	1.67161e+06	2.91073e+06	1.06973e+06	246044	2.2462e+06	222377	1.46782e+06	1.74295e+06	2.56032e+06	2.16127e+06	1.53599e+06	3.09751e+06	2.13228e+06	2.37271e+06
413.267438923713/13.36	727591	1.20128e+06	1.05732e+06	348897	816143	1.50834e+06	1.83295e+06	377541	1.19387e+06	668128	1.35394e+06	1.50017e+06	1.30124e+06	797239	1.01559e+06	901525	1.20578e+06	1.27262e+06	1.14653e+06	1.3144e+06	2.0338e+06	0	955216	56666.7	1.58105e+06	1.70015e+06	1.38092e+06	2.2145e+06	714436	2.93791e+06
118.08645074334/1.239	680777	418852	341990	1.21784e+06	377726	721058	761566	781686	647900	482494	3.13356e+06	1.28252e+06	3.71397e+06	2.70058e+06	3.64348e+06	2.36929e+06	1.65663e+06	1.93033e+06	1.90713e+06	3.31765e+06	1.39816e+06	237371	401248	294728	278372	424151	343412	705663	217457	336456
597.355436384183/7.95666666666667	1.57448e+06	1.57448e+06	1.4325e+06	1.98516e+06	1.65771e+06	1.9404e+06	3.24296e+06	2.59997e+06	1.80744e+06	1.70192e+06	794152	128422	277849	637289	366906	556615	356710	238095	381108	584884	1.28693e+06	717431	967406	783053	906498	1.22201e+06	2.60116e+06	838830	886342	1.7351e+06
344.316554828727/11.8021666666667	1.49059e+06	1.31297e+06	1.35438e+06	890373	1.00661e+06	1.24115e+06	1.01956e+06	1.10722e+06	1.45748e+06	1.08135e+06	91967.8	123704	79711.1	421177	727746	383772	592956	60743.8	508863	716478	1.27652e+06	37806.5	1.48581e+06	1.51668e+06	1.03488e+06	1.70685e+06	1.35151e+06	1.07147e+06	1.3159e+06	1.03296e+06
599.371392636833/11.5435	1.78852e+06	1.782e+06	1.34482e+06	2.01846e+06	1.65379e+06	1.94915e+06	2.94076e+06	2.02058e+06	1.86153e+06	1.61279e+06	1.4157e+06	296280	516460	1.00535e+06	531557	788362	599838	439520	500325	1.25555e+06	1.12412e+06	753573	913237	690833	850142	1.31329e+06	283450	928814	764280	1.53023e+06
316.321035752274/13.1146666666667	610451	349848	641043	409730	298810	402014	361010	435473	879179	419268	3.79447e+06	1.5899e+06	2.74258e+06	4.55932e+06	7.08262e+06	2.14131e+06	3.16629e+06	2.74532e+06	1.54791e+07	4.19646e+06	2.02307e+06	4.21693e+06	1.85938e+06	1.06998e+06	797639	1.39167e+06	1.50026e+06	477913	1.33715e+06	1.23514e+06
304.306879967072/12.3593333333333	2.30247e+06	1.458e+06	935193	3.00332e+06	1.60676e+06	803213	647240	961028	1.20434e+06	1.15187e+06	1.61133e+06	583879	1.05743e+06	701725	3.67315e+06	970311	1.47835e+06	1.26272e+06	1.69313e+06	1.76156e+06	1.74481e+06	1.18779e+06	1.2528e+06	981180	1.00444e+06	1.52195e+06	1.3938e+06	797495	1.31241e+06	1.10302e+06
678.621271129641/20.2379166666667	198651	2.44529e+06	504825	1.7382e+06	2.49383e+06	3.05877e+06	283105	208740	361921	824985	2.12037e+06	1.27538e+06	1.48511e+06	535679	4.0137e+06	1.15666e+06	599964	1.71083e+06	841995	3.47818e+06	102403	320386	1.10653e+06	11581.3	1.13622e+06	808735	496023	836653	2.08117e+06	2.10279e+06
379.283035514453/19.5931666666667	938375	622179	388294	1.02891e+06	587415	438914	521917	660773	408258	495703	3.11993e+06	4.32605e+06	4.01768e+06	1.9646e+06	1.3112e+06	1.76393e+06	1.15601e+06	3.71594e+06	302659	3.19691e+06	553184	396222	279271	613844	632029	452510	585555	379940	400056	355029
281.247426960638/15.56575	351100	298301	249148	399468	190899	411647	295909	289309	389092	207839	2.98983e+06	3.04158e+06	4.99236e+06	1.53698e+06	3.09528e+06	3.50288e+06	4.66789e+06	5.5899e+06	2.1089e+06	4.0214e+06	110262	373209	219413	287856	310210	214138	115668	293110	414330	222953
454.345516721497/6.908	978699	992344	870280	1.60923e+06	1.09889e+06	1.04172e+06	1.20623e+06	901975	1.13244e+06	1.29202e+06	673330	970731	781649	772040	477783	734339	714500	967669	456725	871815	941795	1.05803e+06	881754	1.30663e+06	1.121e+06	838416	907570	1.71471e+06	1.46799e+06	1.11055e+06
284.266823888671/16.795	1.79093e+06	2.10684e+06	1.25083e+06	2.39308e+06	1.18396e+06	2.01266e+06	1.91148e+06	1.51896e+06	3.05531e+06	1.34244e+06	1.86182e+06	1.6084e+06	2.26312e+06	1.39425e+06	4.25753e+06	1.68346e+06	1.33342e+06	2.20196e+06	6.42683e+06	1.74346e+06	562249	1.63811e+06	1.28226e+06	1.56231e+06	1.61969e+06	1.36526e+06	472486	2.27546e+06	2.09552e+06	1.30973e+06
263.237010963813/17.2045	1.01983e+06	1.24817e+06	704183	1.5081e+06	682501	1.11378e+06	1.21872e+06	794711	1.38797e+06	677297	1.99461e+06	2.28904e+06	2.6149e+06	1.27718e+06	2.32442e+06	2.01099e+06	2.01023e+06	2.66289e+06	4.3043e+06	2.26531e+06	489343	918818	838317	780541	721990	775128	642704	1.12831e+06	889156	899756
266.25596095444/16.6530833333333	1.26057e+06	1.4723e+06	887592	1.65332e+06	783883	1.48631e+06	1.43601e+06	901166	1.98841e+06	876984	2.02707e+06	1.87953e+06	2.23511e+06	1.71764e+06	3.22665e+06	1.94483e+06	1.72415e+06	2.30102e+06	3.82277e+06	2.01154e+06	479392	1.24985e+06	1.07886e+06	1.07226e+06	1.11842e+06	1.18223e+06	438728	1.66172e+06	1.45734e+06	1.14545e+06
313.274442996268/20.3281666666667	163422	243510	301252	168034	520727	382647	494629	182914	615128	159778	1.11461e+06	1.99709e+06	2.29272e+06	734418	1.3701e+06	1.02296e+06	2.50885e+06	2.55674e+06	1.30393e+07	2.8529e+06	651630	309920	164611	792432	229155	320613	276281	198196	174697	198141
510.385297842963/7.12516666666667	932054	908705	789145	1.5612e+06	1.08283e+06	948847	1.12598e+06	879393	1.08101e+06	1.45447e+06	726601	1.08504e+06	872382	799604	568695	704159	657837	981673	455180	921562	948583	1.05435e+06	864336	1.24025e+06	1.04703e+06	816413	885635	1.5871e+06	1.30427e+06	1.05907e+06
710.61124067359/18.6788333333333	1.58731e+06	1.77659e+06	933324	1.03645e+06	1.70775e+06	1.1778e+06	1.2197e+06	2.34496e+06	1.0787e+06	1.32058e+06	821621	358758	529710	159204	444402	348833	164519	497515	169112	594783	2.53935e+06	957761	1.75495e+06	1.30184e+06	2.11189e+06	2.06356e+06	2.18041e+06	2.13672e+06	1.80143e+06	2.25581e+06
704.579230176681/20.1213333333333	7.34395e+06	2.99459e+06	6.00228e+06	6.19425e+06	4.74052e+06	4.63792e+06	3.35289e+06	3.33573e+06	2.86428e+06	3.43445e+06	781223	0	0	831242	873997	70899.4	872248	714979	2.09342e+06	75673.4	6.60925e+06	7.09285e+06	2.11508e+06	5.2693e+06	9.5536e+06	5.97298e+06	4.79655e+06	2.36336e+06	4.7076e+06	9.41694e+06
318.235296213912/19.7791666666667	630013	758942	906645	1.53848e+06	948328	1.15267e+06	1.36673e+06	845864	865861	1.01858e+06	503006	842603	837596	797504	459513	1.15172e+06	672129	1.14352e+06	564830	953111	888446	1.85888e+06	1.53122e+06	1.39261e+06	1.30657e+06	924271	1.05102e+06	2.53444e+06	2.00806e+06	952016
557.534759718669/20.7626666666667	852381	306648	463921	355120	484850	907571	238862	409229	219116	499465	43746.7	0	40595	5.31095e+06	1.08448e+07	1.17944e+07	1.81239e+07	39224.1	6.37226e+06	2.8565e+07	504967	519328	47688.3	537943	2.9966e+06	1.53021e+06	2.16731e+06	25780.8	2.16082e+06	361289
344.14980923615/14.3225	5.27568e+06	4.81828e+06	5.48151e+06	6.42038e+06	4.71668e+06	4.73802e+06	5.33372e+06	5.0051e+06	7.35536e+06	6.10517e+06	0	27641.4	25933.6	21611.3	12665.9	14585.1	99563.1	175359	5213.84	0	145996	49690.6	298098	92942.1	75485.3	14917.2	60133.8	127029	61641.3	99354.4
485.361157186252/20.4458333333333	1.45365e+06	1.55221e+06	1.1005e+06	1.32912e+06	1.31499e+06	1.27103e+06	1.06879e+06	853062	887879	1.06206e+06	2.90622e+06	4.07652e+06	2.40151e+06	372882	885315	1.30613e+06	856647	1.93157e+06	384472	1.09279e+06	828378	835135	1.76855e+06	1.00821e+06	1.47474e+06	1.67729e+06	1.78609e+06	2.30684e+06	998213	1.54194e+06
327.336847699321/12.613	217257	89292.2	119594	93746.5	144551	167992	141836	131378	186244	123915	2.76166e+06	1.5628e+06	522819	9.64194e+06	2.96905e+06	2.42417e+06	4.26304e+06	2.87015e+06	9.40615e+06	4.78e+06	236767	93680.7	124359	176135	92171.9	141060	221905	20754.3	144783	122976
430.380558658175/18.4796666666667	271637	4.12188e+06	1.52854e+06	1.85013e+06	1.9483e+06	3.29875e+06	5.62747e+06	3.9401e+06	1.66771e+06	2.05043e+06	0	41386.2	6231.33	1.56627e+06	111130	1.63135e+06	475714	113357	2.39163e+06	1.73681e+06	5.10024e+06	216565	15407.7	3.57927e+06	3.58726e+06	3.73145e+06	3.62045e+06	41686.7	3.63474e+06	3.72886e+06
321.181352758612/7.79516666666667	1.36445e+06	1.5901e+06	1.35272e+06	1.50457e+06	1.21956e+06	1.60659e+06	1.56823e+06	1.22942e+06	1.19835e+06	1.21799e+06	309581	176211	179318	140397	256015	287598	346636	217853	207305	407875	926329	681711	1.0861e+06	1.27415e+06	891119	1.21634e+06	1.59913e+06	1.63828e+06	985330	1.30817e+06
536.505504454075/21.1259166666667	4.02094e+06	2.99494e+06	2.85931e+06	2.49782e+06	1.99651e+06	2.15541e+06	2.30902e+06	3.41341e+06	1.80187e+06	1.94442e+06	162598	0	20459.3	475110	315632	187649	153219	298124	504067	161571	2.67059e+06	2.42329e+06	3.81098e+06	2.01804e+06	2.24861e+06	2.23895e+06	2.22464e+06	2.75114e+06	1.92688e+06	2.49365e+06
580.53183414132/21.2131666666667	2.14146e+06	4.2559e+06	2.45508e+06	3.44722e+06	1.34987e+06	2.4553e+06	1.70942e+06	4.116e+06	1.39596e+06	2.11195e+06	308387	0	148144	2.77062e+06	505808	97055.4	136912	660788	620983	538793	5.31238e+06	3.46608e+06	4.83062e+06	2.86806e+06	2.18959e+06	1.89994e+06	2.8413e+06	4.99801e+06	2.3199e+06	2.61171e+06
302.461165063597/12.3488333333333	608137	166697	763959	292891	0	365876	0	360304	1.23963e+06	506061	2.99979e+06	1.02375e+06	1.65916e+06	765732	7.22786e+06	1.08466e+06	2.14669e+06	2.11945e+06	3.59677e+06	2.93829e+06	2.68552e+06	1.57969e+06	2.0214e+06	1091174	862773	2.13787e+06	1.70867e+06	167210	1.78135e+06	1.07258e+06
339.288139230951/21.0078333333333	1.25335e+06	1.71297e+06	228238	2.95778e+06	3.39569e+06	1.02694e+06	510955	1.21954e+06	520987	629281	2.32925e+06	1.62774e+06	2.18072e+06	910665	1.95111e+06	317590	192123	2.33119e+06	1.32243e+06	1.40969e+06	1.84045e+06	214996	1.54564e+06	253002	431145	258522	511145	1.27178e+06	215293	341633
525.375644459764/16.3594166666667	2.97936e+06	2.63403e+06	936493	4.03652e+06	1.78116e+06	3.73408e+06	1.73e+06	2.98494e+06	1.2669e+06	2.48623e+06	869985	352161	467385	761082	1.4499e+06	724199	536051	861025	632283	941136	866171	251586	1.12094e+06	1.03724e+06	1.48017e+06	1.00749e+06	1.0571e+06	1.76567e+06	792413	923935
374.277726653855/10.7405833333333	1.23668e+06	1.17143e+06	1.10132e+06	1.62167e+06	1.36209e+06	1.25512e+06	1.1559e+06	920633	1.21536e+06	1.2141e+06	946229	664468	94383.2	535284	823760	678748	727026	500025	402531	845615	1.26363e+06	844248	1.10747e+06	1.24393e+06	1.03103e+06	1.25979e+06	1.5485e+06	1.13281e+06	963123	1.11813e+06
321.240511429625/16.828	2.37077e+06	2.32012e+06	1.58223e+06	1.82458e+06	1.97486e+06	1.83034e+06	2.42535e+06	2.54602e+06	1.93958e+06	1.91597e+06	226976	237250	314521	172393	226555	309952	208429	322810	660085	181873	1.28283e+06	1.76082e+06	1.93362e+06	1.73571e+06	1.93847e+06	1.37593e+06	1.15601e+06	1.84426e+06	1.39908e+06	1.6634e+06
549.344376010987/9.30633333333333	1.93287e+06	1.68962e+06	1.53076e+06	1.83496e+06	2.02737e+06	1.62572e+06	1.74367e+06	2.39673e+06	1.4648e+06	1.627e+06	330266	121211	182801	139587	356509	215694	132789	167757	51979.3	279886	1.41807e+06	1.30959e+06	1.16315e+06	1.08256e+06	1.78946e+06	1.44435e+06	2.26852e+06	1.06407e+06	1.35073e+06	1.80501e+06
122.096144686852/3.30766666666667	777976	22773.8	0	21110.6	12535.3	37546.9	176570	20216.9	1.04681e+06	5404.29	2.31208e+06	1.1276e+06	2.61285e+06	7.3427e+06	2.8217e+06	1.22117e+06	1.1945e+06	2.90027e+06	2.56353e+06	4.12526e+06	681344	99408.3	422213	0	25219.8	437584	14509.1	5945.16	5312.5	164024
593.333774603992/16.2616666666667	207487	100084	449157	1.71924e+06	593640	254299	1.73479e+06	1.01863e+06	383267	1.12718e+06	5.06615e+06	1.56666e+06	3.52618e+06	32059.1	377765	4.66761e+06	1.72564e+06	2.97459e+06	0	4.97731e+06	91773.6	37690.8	29126.6	17618.2	703505	90710.7	2.34176e+06	76501.5	113593	253577
490.426457781785/21.3491666666667	151855	87907	9.21802e+06	196020	5.54596e+06	1.69154e+07	1.7395e+07	86185	2.08583e+07	1.30773e+07	0	0	0	2.1575e+06	0	2.37417e+06	2.01582e+06	10678.5	1.23272e+07	38632.6	116884	95942.5	539418	5.5486e+06	7.86048e+06	7.07285e+06	174877	711918	8.01536e+06	9.45191e+06
482.361245193756/14.6673333333333	2.34042e+06	1.6293e+06	592007	3.54428e+06	3.01635e+06	2.11485e+06	778825	2.91065e+06	717670	1.61324e+06	1.28666e+06	125966	360128	873185	3.35713e+06	1.02575e+06	603294	943118	790731	1.47248e+06	444144	215903	385721	536636	1.35633e+06	630375	895094	722624	400438	465106
416.365743816732/20.7376666666667	2.23201e+06	4.01244e+06	2.67492e+06	3.51693e+06	3.99257e+06	2.79187e+06	1.65291e+06	3.33451e+06	2.49008e+06	2.85942e+06	119931	42067.8	0	1.44279e+06	4.90418e+06	4.97509e+06	1.90913e+06	207891	1.26674e+06	1.93184e+06	3.48237e+06	2.82725e+06	164063	2.55744e+06	2.69491e+06	2.44372e+06	2.98619e+06	0	2.6294e+06	3.00358e+06
387.362928896139/19.7	4.34393e+06	4.37308e+06	4.51095e+06	6.64065e+06	4.84537e+06	3.15007e+06	3.12766e+06	3.59323e+06	2.55796e+06	2.71856e+06	33234.2	18344.2	31616.1	42508.2	601479	1.17248e+06	812578	19379.2	1.08978e+06	176613	3.89692e+06	3.83303e+06	18102	3.06799e+06	7.70591e+06	1.57045e+06	2.44345e+06	0	2.24957e+06	1.50216e+06
319.303724493517/11.6425	435276	547248	555365	269244	153569	633266	318629	374681	218546	357118	762058	117588	540278	2.30516e+06	1.87402e+06	701159	1.0495e+06	999158	392686	1.88082e+06	304559	381324	4.62313e+06	97228.5	283039	2.03056e+06	633011	390891	5.07279e+06	1.38956e+06
564.359150453771/5.541	160742	374974	167988	251621	145966	142542	172133	261029	2.30385e+06	272101	1.01377e+06	613836	136960	95464.1	197695	269305	1.0884e+07	98091.5	108704	122871	107025	285346	681364	766697	2.78555e+06	346253	283884	433582	474144	3.09295e+06
432.277805699164/21.6776666666667	424718	252599	267209	158784	229880	350953	290735	183428	408089	270493	4.86591e+06	3.6003e+06	3.77327e+06	2.3034e+06	2.3881e+06	2.05794e+06	1.96103e+06	3.44483e+06	2.56727e+06	2.72775e+06	85058.2	17144.4	83256.5	117367	75644.4	82611.3	100146	108141	72171.1	69084.4
223.988516590619/1.022	566922	348945	636519	399510	385431	642607	309459	418191	840886	439290	1.97119e+06	1.20323e+06	1.68166e+06	1.94776e+06	2.3435e+06	1.59764e+06	1.40542e+06	1.82039e+06	2.1327e+06	1.7821e+06	1.5259e+06	1.14179e+06	1.03808e+06	521367	644188	843032	1.01147e+06	111507	984414	706228
387.36294038763/19.312	2.88951e+06	5.20786e+06	3.68933e+06	6.71917e+06	7.13687e+06	2.76501e+06	2.85589e+06	2.60426e+06	4.42861e+06	2.26545e+06	0	0	0	10818.9	212017	501205	458014	0	811251	185480	2.69178e+06	2.49648e+06	0	2.63445e+06	3.57943e+06	3.32789e+06	5.72196e+06	0	5.96449e+06	3.27072e+06
316.285082215715/16.128	940056	1.96808e+06	1.05183e+06	1.17431e+06	1.95751e+06	1.56088e+06	772652	1.53436e+06	853968	1.24937e+06	827381	289965	632976	376983	21791.1	591582	431256	531205	292672	834974	1.06814e+06	1.07351e+06	1.29863e+06	413039	1.38682e+06	1.52129e+06	1.03703e+06	967586	1.74813e+06	1.80267e+06
344.316301516751/12.7333333333333	970176	835757	682907	841969	533729	902001	513713	680035	564125	590600	912664	180301	447642	1.6328e+06	2.22805e+06	896623	1.02447e+06	926790	213129	1.72806e+06	101962	0	2.78514e+06	175419	383610	1.70123e+06	391583	352006	4.49675e+06	1.22842e+06
429.373546194923/18.4831666666667	457304	3.13454e+06	1.3062e+06	1.55502e+06	1.65975e+06	2.85445e+06	5.16591e+06	3.01849e+06	1.4538e+06	1.6907e+06	11914.2	0	11244.9	1.57871e+06	316085	1.37777e+06	2.93404e+06	337440	1.52524e+06	1.08997e+06	4.9287e+06	1.3715e+06	96232.7	2.86955e+06	3.21225e+06	4.08386e+06	3.98723e+06	171742	4.198e+06	5.239e+06
317.288302309084/10.9341666666667	1.25316e+06	1.24691e+06	1.0912e+06	717345	802747	985262	906295	884333	1.43027e+06	937708	31259.4	17431.5	46879	231773	752360	56475.6	524898	11599	459424	696439	934431	835924	1.13471e+06	1.15535e+06	817895	1.55928e+06	946708	854092	1.02004e+06	733199
495.382125693961/21.0471666666667	5201.59	0	2.13545e+06	0	2.13232e+06	5.74306e+06	4.60613e+06	41493.4	3.5731e+06	6.40464e+06	0	0	0	3.30859e+06	0	3.03241e+06	2.60771e+06	16166.7	6.75166e+06	0	69170.5	52290.5	44697.7	8.91396e+06	5.92658e+06	9.86251e+06	25773.3	63343	7.41063e+06	8.38869e+06
279.231847601915/18.2378333333333	716558	811464	626264	563606	672743	840154	800762	995655	802529	796604	2.2557e+06	2.65638e+06	3.6673e+06	1.94802e+06	852304	1.98662e+06	1.62124e+06	2.86525e+06	1.05108e+06	2.63783e+06	247677	683184	610851	740676	809290	506997	248186	522460	725539	529194
146.117394156161/1.239	729911	509591	492306	699742	691504	455737	1.02236e+06	1.02668e+06	831363	625574	1.08945e+06	1.33998e+06	1.19738e+06	1.41581e+06	971776	1.1019e+06	1.09309e+06	398845	1.60238e+06	1.55836e+06	818949	252522	388054	449757	432862	281034	1.70575e+06	387318	208313	223507
114.066336057524/1.301	12927.6	2.33715e+06	70817.4	32897.3	478129	40867.6	60590.8	3.3879e+06	1.66601e+06	1.30578e+06	49263.7	28157.4	134751	165877	2.34647e+06	1.56463e+06	55639.6	77103.5	279058	148771	1.64214e+06	51073.2	111644	54677.6	2.91773e+06	157614	105046	98174.2	558223	81014.4
255.231756878778/14.3225	492719	510573	440153	343829	438948	521750	528070	543698	248867	495193	1.50069e+06	1.19751e+06	1.73675e+06	713001	4.45565e+06	1.26883e+06	1.09037e+06	1.58025e+06	4.33353e+06	1.71285e+06	143618	375993	385744	423350	424362	433543	115214	574978	707479	401542
390.272532025793/8.697	1.52152e+06	1.33603e+06	1.12036e+06	1.4849e+06	1.10967e+06	1.47821e+06	1.34009e+06	1.34203e+06	1.00747e+06	1.16028e+06	336975	340422	229271	177599	717728	347405	538750	293294	351856	384431	1.36076e+06	913063	1.00954e+06	1.23594e+06	1.45282e+06	1.35725e+06	1.24294e+06	1.29068e+06	1.34714e+06	1.28706e+06
542.516489834316/20.0560833333333	46713.8	771474	848510	1.28743e+06	897292	506934	2.2212e+06	911404	937068	200008	138603	43371.7	66078.8	7.25114e+06	1.1342e+07	1.9317e+07	7.98677e+06	5.6643e+06	1.07058e+06	6.39906e+06	618099	3.52761e+06	134081	2.56203e+06	698432	2.06986e+06	825750	675571	1.04533e+06	846764
298.09698891834/3.34433333333333	1.01088e+06	890045	607763	792599	600878	1.04149e+06	1.31899e+06	611763	766989	575176	665788	895234	838705	387029	241571	575659	869249	946128	496171	894254	700268	803935	748931	1.0942e+06	624501	684694	1.5903e+06	491140	765091	882586
683.577770780058/19.9386666666667	2.44775e+06	843456	1.77996e+06	1.08895e+06	1.29458e+06	2.64495e+06	3.70852e+06	3.54365e+06	806015	1.40112e+06	356783	426712	494172	372264	150466	236340	307101	375557	1.09942e+06	1.41807e+06	2.72121e+06	636873	558277	1.21369e+06	1.16245e+06	1.6206e+06	3.93622e+06	1.15907e+06	478815	1.25285e+06
619.491406677175/17.2045833333333	1.16627e+06	1.36664e+06	747365	1.59663e+06	676633	1.10962e+06	1.22113e+06	844845	1.33799e+06	638086	1.62638e+06	1.88593e+06	2.13662e+06	824350	2.00831e+06	1.39472e+06	1.27263e+06	2.21475e+06	2.76945e+06	1.73435e+06	505753	1.01385e+06	832215	700926	693494	735159	588648	1.19056e+06	846443	811885
375.289920077456/16.39675	756323	1.75423e+06	1.36045e+06	718188	840209	943049	1.88328e+06	803809	1.19968e+06	780175	436509	1.08245e+06	783306	264494	274060	803507	540429	567996	537152	473153	1.31467e+06	1.04599e+06	1.76361e+06	512267	1.06636e+06	1.12314e+06	996406	1.97821e+06	479995	2.55004e+06
341.262597923577/6.308	780692	851312	791226	1.18977e+06	779152	922395	959665	855407	934300	850179	459876	765654	563831	584969	429928	618999	713990	707733	467030	669633	638804	885421	885473	1.11521e+06	1.05408e+06	836020	740108	1.44974e+06	1.45694e+06	1.00293e+06
426.381636768135/18.96475	1.91618e+06	1.30318e+06	1.52488e+06	1.42771e+06	1.02482e+06	1.40604e+06	1.65234e+06	1.66615e+06	1.51427e+06	1.47384e+06	39415.5	1.14946e+06	18897.9	71357	39187	121289	621965	27247.1	495625	169807	1.68224e+06	1.52464e+06	2.55636e+06	6.7532e+06	1.34907e+06	2.54578e+06	856510	3.05108e+06	1.67178e+06	1.7683e+06
330.300510269566/12.4428333333333	535525	775356	850037	527096	331727	1.04323e+06	541230	536870	319090	654840	953682	206080	462488	2.00138e+06	1.92556e+06	1.13106e+06	1.55489e+06	927036	290355	1.46725e+06	242319	316941	4.02968e+06	163841	421620	3.06107e+06	680536	511083	6.94736e+06	2.1151e+06
329.324503489577/13.4840833333333	1.70439e+06	1.29055e+06	1.49528e+06	822100	922176	1.49652e+06	1.1695e+06	858047	2.17595e+06	1.08052e+06	1.52331e+06	546447	956490	0	1.33188e+06	686744	1.14912e+06	1.24734e+06	1.47014e+06	1.9226e+06	2.07993e+06	1.10144e+06	1.92068e+06	1.75638e+06	1.31805e+06	2.25023e+06	1.80732e+06	977080	1.93388e+06	1.69206e+06
376.306398357412/10.1903333333333	1.35104e+06	891355	826011	928855	882704	903851	530962	731257	731694	846153	474553	425535	414230	324022	320232	445261	455095	296788	171826	366875	900348	14502.6	1.04909e+06	749806	798737	1.08281e+06	1.17248e+06	748518	1.00053e+06	789631
768.585975513074/13.268	206439	357862	250760	139816	265721	593344	417536	59414.8	248778	207259	2.11782e+06	1.60934e+06	1.29579e+06	2.13549e+06	3.59016e+06	1.12568e+06	1.72623e+06	1.55628e+06	2.463e+06	1.73333e+06	915401	169777	518997	163651	774540	904037	639344	1.02305e+06	389854	1.53298e+06
906.682639827246/6.90816666666667	772375	799249	664201	1.24044e+06	847388	812001	900690	727875	862776	956027	653155	866490	733355	24101.6	594671	665426	647245	859143	452953	806524	958997	1.00192e+06	886833	1.24612e+06	1.12701e+06	880995	952183	1.51998e+06	1.35173e+06	1.09851e+06
357.300563156813/19.5968333333333	797069	519688	124388	382617	521836	458983	164728	502757	1.54591e+06	687797	2.32648e+06	3.11687e+06	2.76994e+06	2.47011e+06	829155	1.81979e+06	1.46252e+06	2.66312e+06	333396	2.52189e+06	272463	198319	172484	430191	382731	286867	356828	219972	258234	260391
374.277758120036/13.377	707058	934405	730894	347178	580810	1.05802e+06	1.29225e+06	360313	865591	537239	1.25401e+06	1.32267e+06	1.27372e+06	878087	724691	120281	211908	1.24603e+06	1.32286e+06	1.36042e+06	1.3543e+06	406032	1.05094e+06	397456	1.1205e+06	1.27288e+06	1.05173e+06	1.65012e+06	642581	1.97462e+06
254.247728723244/11.0775833333333	1.06782e+06	1.21638e+06	1.26935e+06	562007	722900	1.25995e+06	150652	1.12373e+06	1.4754e+06	1.06917e+06	123371	66668	94896.1	51957.9	95818.1	65982.9	130348	162488	151953	41403.8	1.21591e+06	1.06134e+06	1.11283e+06	872730	853910	1.04103e+06	698465	516443	1.18131e+06	511358
440.278008906242/12.8508333333333	404243	530150	332370	851626	624523	594348	1.16153e+06	633527	323970	759293	1.07135e+06	1.03659e+06	1.08793e+06	1.39617e+06	1.46777e+06	932372	2.42829e+06	2.01517e+06	2.86629e+06	2.22814e+06	589091	16365.6	630188	390484	721599	675753	464876	623335	332332	311094
369.352260292304/18.4686666666667	2.58078e+06	2.13032e+06	1.37867e+06	3.01721e+06	2.21866e+06	2.4673e+06	2.83036e+06	3.50655e+06	1.36982e+06	1.77406e+06	0	0	0	87195.9	581046	354359	306949	547656	0	457019	2.88069e+06	1.42392e+06	137610	1.43798e+06	2.36592e+06	2.10296e+06	1.88483e+06	9.95934e+06	2.2079e+06	1.8563e+06
495.382194961951/21.3175	0	0	4.39341e+06	0	7.84328e+06	4.82198e+06	5.95836e+06	0	5.4566e+06	4.8243e+06	0	0	0	2.27284e+06	0	1.5845e+06	1.61237e+06	0	2.29789e+06	0	0	0	0	5.23177e+06	5.22585e+06	3.74137e+06	0	11062.1	2.85744e+06	920139
211.205534808804/18.4719166666667	1.52253e+06	2.02223e+06	1.19319e+06	1.38748e+06	1.44698e+06	1.62449e+06	2.18742e+06	2.0345e+06	1.49004e+06	1.43029e+06	462703	470884	591193	360779	370427	292964	337290	445642	504257	339819	1.7349e+06	1.22286e+06	2.19399e+06	1.48751e+06	1.63172e+06	1.33774e+06	1.7087e+06	1.78054e+06	1.39388e+06	1.717e+06
372.371562034032/20.1116666666667	4.51091e+06	3.95483e+06	3.48521e+06	9.85744e+06	6.67856e+06	1.02634e+07	1.18356e+07	2.86047e+06	1.16331e+07	7.4652e+06	0	0	0	0	964165	785582	622621	0	653602	280944	1.52387e+07	5.78172e+06	0	4.80648e+06	9.89802e+06	8.37702e+06	1.57991e+07	0	1.00908e+07	1.2011e+07
265.25266427761/16.795	1.40773e+06	1.64799e+06	999621	1.8493e+06	941814	1.61388e+06	1.54534e+06	1.21807e+06	2.47392e+06	1.09043e+06	1.4456e+06	1.22622e+06	1.78652e+06	1.1161e+06	2.77089e+06	1.37869e+06	1.05844e+06	1.69962e+06	5.01865e+06	1.53483e+06	440665	1.28947e+06	1.17408e+06	1.22507e+06	1.29333e+06	1.07264e+06	380818	1.73209e+06	1.64567e+06	1.04689e+06
314.305797952139/12.6694166666667	1.03067e+06	835965	980574	488431	586063	909382	1.28422e+06	725486	1.1582e+06	656572	1.18391e+06	382209	712291	332909	2.42537e+06	645657	977506	1.14325e+06	1.66992e+06	1.5821e+06	1.17433e+06	1.48954e+06	1.17289e+06	766084	695754	1.56257e+06	1.02566e+06	594555	846692	1.32173e+06
588.409872008125/5.86516666666667	865328	1.04943e+06	920771	1.07674e+06	929781	986038	964920	1.12075e+06	1.29691e+06	997452	682271	878530	579683	780271	641591	759337	1.36529e+06	785569	548982	987803	533371	745034	812329	934798	1.15656e+06	828523	683101	1.00036e+06	1.02162e+06	1.04199e+06
283.717878772313/5.86075	594834	739458	641186	885571	608889	736565	679471	725885	1.06229e+06	712261	411049	638281	358620	380178	315450	481527	1.49156e+06	462502	338907	489342	411485	730070	865964	1.13533e+06	1.17071e+06	771171	574949	1.23257e+06	1.1997e+06	1.22529e+06
302.296789952071/11.9395833333333	2.13087e+06	1.96592e+06	2.04607e+06	1.02145e+06	1.36547e+06	2.14099e+06	1.58631e+06	1.89968e+06	2.49653e+06	1.78539e+06	1.43789e+06	354542	821544	730496	2.97703e+06	804596	107048	107574	3.03793e+06	2.26361e+06	2.16133e+06	1.45604e+06	2.43256e+06	1.49662e+06	1.71039e+06	2.2072e+06	2.08515e+06	1.30149e+06	2.10133e+06	1.90813e+06
369.352117463377/14.615	8756743	2.29419e+06	4.92333e+06	1.65517e+07	5.49512e+06	2.79573e+06	2.50316e+06	1.30123e+06	2.15106e+06	1.90714e+06	39045.9	14186.8	43158.9	774107	392441	1.80956e+06	1.92189e+06	81045.5	731723	1.88038e+06	363767	2.18793e+06	0	1.05827e+07	1.84532e+06	3.3655e+06	1.04221e+07	0	1.64392e+06	3.00491e+06
383.342848126306/21.1844166666667	2.23777e+06	1.35508e+06	1.08341e+06	5.00729e+06	2.13841e+06	2.27619e+06	1.51863e+06	1.38822e+06	885310	9.78597e+06	133465	41093.4	197487	37237	49238.6	131061	49502.7	260809	36086.7	79222.6	2.29201e+06	2.47611e+06	238263	8.46223e+06	3.72587e+06	3.64867e+06	986813	220587	1.10964e+07	4.78004e+06
415.254019484193/4.7885	112083	231425	116061	182493	98566.4	108592	132215	162550	1.78968e+06	178033	595957	325959	79092.7	59636.4	103491	152749	1.02705e+07	59409.3	59322.7	76215.6	65216.7	164859	375485	426720	1.77763e+06	191470	167519	243351	268259	2.08887e+06
426.358701992774/14.1795	1.16969e+06	1.27307e+06	915571	2.46104e+06	3.25069e+06	1.29523e+06	1.59164e+06	665579	946291	994320	240873	314479	191147	1.42178e+06	1.07003e+06	297347	996499	698917	3.85723e+06	652921	323400	1.05257e+06	1.06132e+06	1.85933e+06	1.14746e+06	4.17167e+06	1.18246e+06	1.50534e+06	466387	2.40663e+06
371.258543902517/10.1504166666667	1.50803e+06	1.28361e+06	1.04973e+06	1.54464e+06	1.2405e+06	1.43915e+06	1.11306e+06	1.35752e+06	757390	2.93059e+06	129011	288279	244556	24839.7	263179	263574	511153	128055	165257	307085	854849	382667	1.16485e+06	1.06143e+06	1.34055e+06	1.27569e+06	1.15542e+06	1.50435e+06	2.7639e+06	1.2827e+06
369.35232498359/19.759	3.42038e+06	3.65525e+06	3.35417e+06	8.99263e+06	3.77218e+06	5.20699e+06	2.63776e+06	3.02658e+06	2.42158e+06	2.24636e+06	0	0	0	60193	233043	1.23779e+06	566400	0	402839	59240.8	1.2104e+07	3.30727e+06	57851.2	1.83463e+06	2.47435e+06	1.51164e+06	1991430	132965	3.53214e+06	1.36285e+06
247.241940885674/16.595	962342	1.12785e+06	680549	1.25824e+06	597923	1.13671e+06	1.09748e+06	696745	1.52881e+06	679713	1.54399e+06	1.42144e+06	1.69373e+06	1.31993e+06	2.48728e+06	1.48367e+06	1.33808e+06	1.74752e+06	2.97249e+06	1.54434e+06	378276	958408	845553	828147	863127	912898	333408	1.26686e+06	1.12299e+06	884050
324.259764257145/16.595	1.007e+06	1.23645e+06	573454	1.3487e+06	545822	1.13622e+06	1.0269e+06	504988	1.55764e+06	559817	1.4589e+06	1.43687e+06	1.60144e+06	958420	2.27677e+06	1.09591e+06	893341	1.67196e+06	2.10522e+06	1.35712e+06	366632	1.15125e+06	894113	780041	848414	882984	208667	1.46123e+06	1.09246e+06	820970
371.258499146743/10.6701666666667	1.39118e+06	1.14865e+06	914480	1.44845e+06	978306	1.07704e+06	1.51631e+06	901573	1.25883e+06	824582	551607	505848	620076	221415	253606	355073	476236	663157	593372	662175	1.08114e+06	619882	1.04243e+06	963233	666712	751432	856022	810103	575073	969947
228.232104078224/16.1426666666667	790209	1.17121e+06	494255	255580	664362	948354	3.21167e+06	3.2058e+06	1.77513e+06	1.2331e+06	47296.5	35616.2	29486.6	57036.3	456860	62831.2	52745.4	37397.5	2.04774e+06	45465.6	754395	216277	675085	322903	459545	500391	625240	5.40671e+06	337416	418220
551.359878844061/13.0428333333333	1.74003e+06	981090	1.20161e+06	1.35992e+06	907583	948250	1.17863e+06	922020	857353	960045	675386	186987	207580	135257	410002	16837.7	0	274393	96046.1	736025	956086	1.0651e+06	761102	727654	1.25866e+06	1.54429e+06	1.76016e+06	609037	807450	1.33616e+06
285.269131223987/16.5951666666667	962996	1.1183e+06	688074	1.26287e+06	629157	1.09211e+06	1.06803e+06	700140	1.46082e+06	674041	1.55764e+06	1.4683e+06	1.74465e+06	1.2792e+06	2.48515e+06	1.44985e+06	1.29008e+06	1.77272e+06	2.8441e+06	1.52435e+06	373268	924062	816933	800838	834829	884073	336087	1.24435e+06	1.07427e+06	863818
355.263580738805/9.90533333333333	888570	901506	863961	1.03931e+06	968266	1.0007e+06	876041	688856	826928	977629	652448	480317	485256	513320	796816	553814	782953	369180	413353	614073	939563	707542	788684	851107	1.03373e+06	954025	870361	992577	939573	1.02758e+06
482.326651890262/14.8281666666667	4.59066e+06	439275	798094	1.95496e+06	1.23328e+06	1.06699e+06	2.12324e+06	2.30282e+06	569655	830530	49487.3	26599.4	24537.7	45409.1	255217	109466	71745.9	75061.6	321696	212101	1.51686e+06	138957	578271	2.26109e+06	3.55968e+06	1.43514e+06	1.04622e+06	3.28103e+06	165725	1.33056e+06
297.242567573842/16.2213333333333	873526	843842	754809	809494	625317	1.068e+06	1.84453e+06	1.85341e+06	747489	711269	1.02765e+06	1.31169e+06	6.10423e+06	1.54535e+06	1.36962e+06	1.36637e+06	1.24112e+06	1.5134e+06	1.6186e+06	1.48978e+06	703641	565834	932716	809222	1.38285e+06	346396	332636	376553	1.13997e+06	662365
371.22760566776/4.48791666666667	115954	261077	127528	197368	103563	119120	149989	174910	1.74812e+06	177071	594811	345429	90191.1	70043.4	113591	171715	9.62177e+06	71566.2	75413	87763.9	70239.2	174805	409915	432388	1.75958e+06	207388	178692	244862	282488	2.12411e+06
703.576117533716/20.7341666666667	4.64852e+06	1.20056e+06	3.07163e+06	1.99284e+06	1.72117e+06	1.1453e+06	760673	936942	1.76516e+06	1.38945e+06	4.31017e+06	241980	375264	930203	1.53321e+06	136237	550630	2.89191e+06	1.18049e+06	103147	2.04399e+06	5.21593e+06	3.37e+06	2.47657e+06	2.56787e+06	1.45862e+06	1.62312e+06	1.86117e+06	1.89014e+06	2.32207e+06
357.279485402787/16.3971666666667	669779	1.5316e+06	1.21608e+06	637943	756072	856031	1.69908e+06	740497	1.07222e+06	697430	454585	978903	712394	355276	357098	874035	644895	552803	610048	510980	1.14695e+06	914858	1.53817e+06	476495	955303	1.01638e+06	899465	1.69475e+06	442509	2.22757e+06
815.580683682772/6.641	1.35877e+06	1.46149e+06	1.34084e+06	1.65145e+06	1.41322e+06	1.42191e+06	1.47263e+06	1.44935e+06	1.45703e+06	1.4497e+06	965860	1.13559e+06	1.0442e+06	1.03085e+06	1.00792e+06	1.10768e+06	1.05392e+06	1.1344e+06	917965	1.17729e+06	1.01468e+06	1.12001e+06	1.07036e+06	1.20593e+06	1.27955e+06	1.11299e+06	1.06588e+06	1.35569e+06	1.32318e+06	1.162e+06
693.584799800336/12.3253333333333	405967	221454	199651	84370.8	93344	165274	145482	78200.7	228592	81119.8	4.34697e+06	2.0316e+06	2.15351e+06	95654.7	8.23654e+06	70649.8	47337.8	1.74637e+06	126489	1.00179e+06	460520	191273	1.93464e+06	87197.2	202358	299580	299378	357679	102339	359678
425.377979947123/19.646	1.7083e+06	901654	1.1925e+06	1.30677e+06	459753	1.17796e+06	1.3421e+06	1.12824e+06	1.05977e+06	984436	145577	856392	115253	112565	65278.1	125449	312873	123381	391015	162825	1.56669e+06	543006	1.23452e+06	5.89638e+06	782154	2.88046e+06	356214	931769	851120	1.39524e+06
355.284550377182/17.98	74033.9	59597.9	30542.8	73078.3	60755.6	51985.8	41111.5	57968.8	45201.5	56746.7	2.40306e+06	3.05469e+06	3.07331e+06	3.60419e+06	1.57434e+06	2.55327e+06	2.19572e+06	2.98725e+06	699018	3.52979e+06	39092.8	41774.9	36384.7	68825.6	73388.5	69451	70328.4	53383.6	37678.7	43588.2
301.292811698814/12.7610833333333	439703	427911	346098	723995	419563	447848	303205	399099	164867	350768	2.88154e+06	2.37567e+06	2.98755e+06	281742	1.8731e+06	2.49805e+06	3.42693e+06	3.71087e+06	368994	5.10486e+06	126354	228030	129805	793560	172417	56836.8	200210	108875	48316.1	11300.7
279.231764894593/14.5458333333333	185262	157910	125782	171804	173192	195226	144624	216721	149902	159459	2.38718e+06	2.39204e+06	4.27194e+06	4.38077e+06	1.61271e+06	3.71866e+06	2.41561e+06	3.80098e+06	1.77264e+06	4.02294e+06	98000.5	170030	138075	229233	202408	155392	168218	200692	220517	173435
538.520401228394/22.2386666666667	20925.2	8.73158e+06	3.95578e+06	5.36041e+06	5.94513e+06	3.50016e+06	3.32326e+06	1.40107e+06	8.53288e+06	3.74169e+06	44454.9	0	0	1.19938e+07	136581	4.92019e+06	1.01322e+06	45084.5	1.69262e+07	2.59959e+06	2.83146e+06	0	0	3.12831e+06	5.73904e+06	2.40381e+06	4.66578e+06	0	6.50732e+06	4.77043e+06
301.141263770676/16.054	1.53983e+06	1.35733e+06	664640	1.63853e+06	1.40103e+06	1.52333e+06	1.41933e+06	1.53683e+06	2.21126e+06	1.56589e+06	423134	523601	333428	400300	496294	442549	368892	338523	332997	364193	1.12307e+06	1.35525e+06	1.40959e+06	1.31128e+06	1.2174e+06	963181	1.35306e+06	1.92782e+06	1.42485e+06	1.02531e+06
358.282978741747/12.291	423428	691586	597997	611514	801805	775841	756392	252701	392661	638256	1.42876e+06	1.05964e+06	777922	5900.99	4.40949e+06	483657	75051.9	808128	139976	188510	812381	438263	217806	440200	851929	1.07941e+06	827004	809023	405541	1.45197e+06
344.315910032293/18.96075	995172	1.27483e+06	991874	342628	1.53688e+06	1.29624e+06	1.01053e+06	687427	1.03648e+06	1.10667e+06	1.21132e+06	759749	1.0159e+06	440836	771020	29051.1	547568	935646	36860.3	65635.3	2.18121e+06	733164	2.61133e+06	1.16556e+06	2.29171e+06	2.14182e+06	1.83253e+06	1.50322e+06	2.64126e+06	2.6692e+06
611.537018000921/19.7586666666667	1.10557e+06	1.48792e+06	646306	296578	718703	1.50296e+06	2.4126e+06	1.05712e+06	720321	950797	1.74645e+06	1.19261e+06	2.70287e+06	808172	1.97727e+06	1.30708e+06	552674	1.41623e+06	2.96006e+06	3.96151e+06	1.52372e+06	393136	165896	1.23432e+06	702780	774168	914376	1.39759e+06	456424	699598
283.281758347953/19.29725	555032	1.01217e+06	244292	457924	582096	727089	1.27162e+06	3.13493e+06	1.07009e+06	812827	320572	558445	625775	286306	2.75597e+06	358100	366151	699863	5.29153e+06	612864	1.40486e+06	242836	399299	212778	231891	224939	310183	3.46296e+06	87763.6	209819
362.288065686794/22.4765	4.12491e+06	1.10138e+06	3.39546e+06	1.41283e+06	742594	779497	348708	441915	1.08489e+06	1.00439e+06	1.4289e+06	0	0	1.35874e+07	1.19776e+06	0	1.07628e+06	563746	2.09195e+07	0	543761	1.37006e+06	538138	286587	294889	321657	220488	312350	521584	1.00825e+06
374.278137394287/12.1826666666667	487928	771902	571296	385559	580853	851478	926480	260238	642340	478708	1.09121e+06	1.00978e+06	766493	766464	647314	709360	745911	834888	1.45882e+06	718559	887782	314254	524559	304283	869920	720460	1.03528e+06	1.22311e+06	350050	1.48678e+06
691.571075421953/12.3668333333333	123803	260086	524603	73591.5	400655	1.01167e+06	920174	243298	1.19834e+06	508564	38950.3	0	15559	2.13241e+06	263989	697601	2.37763e+06	50462.8	1.79066e+06	502307	766439	198870	22914.4	447830	901975	1.15155e+06	1.44045e+06	378949	492974	1.84061e+06
595.349203795938/11.1695833333333	313752	271530	230942	279154	146975	256673	865448	229293	340491	208525	2.81419e+06	1.36306e+06	2.04716e+06	90684.3	54699.8	1.40147e+06	1.77844e+06	1.28429e+06	404937	4.80001e+06	336942	441977	68963.5	211214	69855.1	125206	413206	170891	14155.6	43511.6
473.400267516809/21.24775	0	0	2.311e+06	0	9.83562e+06	4.09621e+06	3.48724e+06	0	4.09585e+06	3.11273e+06	0	0	0	9.9955e+06	0	5.38442e+06	7.47923e+06	0	7.53702e+06	0	0	0	5408.63	2.99584e+06	5.87737e+06	3.97293e+06	0	0	4.09178e+06	4.24471e+06
288.288880051371/12.1121666666667	274122	284861	398950	223252	181394	175424	258041	256131	539712	418509	186468	1.27251e+06	134542	112071	2.84562e+06	104391	160636	584046	1.17409e+06	955391	2.7485e+06	166973	1.88262e+06	361279	584149	961347	578530	160033	660798	627964
253.216195494178/14.9045	430517	428604	627894	916177	276361	648070	394584	321316	439893	251540	1.12009e+06	1.31056e+06	1.65306e+06	276854	1.09185e+06	1.51851e+06	1.16092e+06	1.50496e+06	2.52455e+06	1.74123e+06	179727	643015	346654	1.85017e+06	362527	476237	180182	1.73617e+06	459462	408207
146.153736794676/1.24025	875827	657222	775035	1.011e+06	647646	704087	878729	819420	608930	1.05174e+06	63445.6	60296.2	0	48441.4	77901.8	0	0	99059.1	141163	84219.4	613104	710077	1.09229e+06	742103	746428	1.47306e+06	695899	966145	647554	808829
625.552431280709/20.18	422811	943727	461636	328736	1.64447e+06	330084	818851	325751	302774	359470	1.35581e+06	167447	251462	937409	3.90652e+06	931556	1.47576e+06	1.0511e+06	3.21302e+06	2.81165e+06	4.30587e+06	1.02687e+06	120076	1.73198e+06	974545	1.18758e+06	720417	3.19859e+06	477632	680285
299.258298489033/16.8296666666667	1.40655e+06	1.58377e+06	914912	2.47104e+06	1.29417e+06	1.17836e+06	1.62257e+06	1.80201e+06	1.30163e+06	1.24558e+06	247139	278157	328979	223718	174305	297016	260161	328576	658160	157589	802765	907832	1.16856e+06	1.22421e+06	1.40989e+06	942460	779597	1.17609e+06	936199	1.18728e+06
319.224593493345/16.2116666666667	752723	634790	404084	1.90957e+06	473325	786320	680196	1.49311e+06	574504	572407	1.47574e+06	1.9794e+06	2.54118e+06	1.67657e+06	898522	1.9052e+06	514475	3.02035e+06	733238	2.75803e+06	213788	509759	685644	541985	881619	498925	209146	478274	1.95346e+06	606904
459.279960255706/5.05616666666667	92505.5	209004	99346.1	154093	85405.2	93470.4	111589	149019	1.56413e+06	149311	537377	288714	63535.9	46858.2	91588.5	130328	9.35345e+06	48097.3	51975.8	61666.8	51200	143568	332016	369241	1.54763e+06	167152	145566	218226	239176	1.89297e+06
928.664679131227/6.908	1.04239e+06	1.07544e+06	970462	1.28246e+06	1.11527e+06	1.08159e+06	1.15934e+06	1.06155e+06	1.12015e+06	1.15962e+06	703963	835589	772822	770134	633185	775001	704144	844397	590698	863795	830768	825315	784250	957372	935988	815057	849482	1.06226e+06	993012	887560
407.279691529099/10.2404166666667	1.35207e+06	1.04531e+06	897490	1099633	1.02886e+06	934430	1.47276e+06	1.12193e+06	1.78616e+06	1.20496e+06	635553	300582	175652	211549	342905	291960	333688	222265	314444	261977	997360	733928	445150	1.48508e+06	2.1851e+06	1.71059e+06	1.62945e+06	792376	1.12716e+06	719803
284.29462747516/13.3935	273174	431552	384176	463102	580936	425012	375085	519912	230578	335268	2.92855e+06	1.84165e+06	2.30823e+06	251475	2.6216e+06	225969	369635	3.37641e+06	3.04266e+06	4.58888e+06	79379.2	268983	56749	658081	154289	0	194859	79456.7	44187.2	0
268.263788217739/11.5011666666667	981377	879077	826072	459516	467442	719778	494971	763089	842006	604602	42557.3	165726	55130.5	129084	679295	201589	405099	481337	733716	549896	786369	739812	1.11682e+06	612148	618730	947222	457187	475587	822391	602336
556.531078146854/18.962	408173	164227	161002	872548	224359	552368	139775	314071	183343	258588	0	0	0	1.19242e+07	5.75143e+06	4.74061e+06	5.04277e+06	72613	1.28201e+07	1.49008e+07	657275	289922	0	477637	805087	2.05402e+06	1.53529e+06	0	1.40137e+06	343923
457.332111992026/10.973	88685.3	104843	76275.6	105092	91523	143371	90120.5	69441	86974	99961.9	2.80765e+06	2.10749e+06	1.73705e+06	1.12958e+06	2.77935e+06	1.63061e+06	1.36814e+06	1.7439e+06	1.36251e+06	1.86542e+06	133622	16483.8	148360	149078	210446	163708	194647	224399	175878	164261
496.341055819578/16.3116666666667	1.84267e+06	652735	527180	1.43985e+06	489181	1.15619e+06	2.33863e+06	2.35563e+06	642165	763804	20557.9	0	0	5469.12	153909	29891.6	5508.58	21013.6	185382	53753	2.05888e+06	167678	863909	1.08475e+06	1.98664e+06	1.18643e+06	716271	3.23139e+06	244622	794808
540.535461006424/20.6576666666667	106637	214366	1.95969e+06	160136	804531	844564	1.04352e+06	1.64477e+06	542300	1.29016e+06	364818	141913	167456	6.83268e+06	161912	4.70549e+06	6.13215e+06	291231	427505	129481	96546.1	104212	247706	953078	1.11783e+06	923655	1.36068e+06	69623.7	3.70457e+06	735178
279.159199856706/16.0611666666667	1.02184e+06	1.37509e+06	459365	1.19772e+06	1.63236e+06	1.12054e+06	953062	1.04706e+06	1.62331e+06	1.05494e+06	682479	649770	595091	644697	589338	747541	635855	580409	591616	642461	807406	1.00641e+06	921511	1.60732e+06	956272	796242	1.16079e+06	1.3199e+06	1.14538e+06	890305
427.357141136386/15.995	34256.5	59889.5	45353.6	0	48857.8	89430.1	50024.1	42670.5	67476.7	48309.3	3.90624e+06	4.36318e+06	2.67128e+06	3.55727e+06	2.22085e+06	3.43129e+06	3.5248e+06	3.23185e+06	2.53537e+06	3.1486e+06	48982.3	29723	49190.2	100635	45671.5	54966.9	28691.2	47592.4	54890.2	45726
522.356178083441/14.3474166666667	718977	545368	284999	3.77738e+06	1.2924e+06	817324	673154	1.46547e+06	321920	743834	703311	820644	1.11748e+06	1.29878e+06	275017	1.35359e+06	975903	917024	455050	2.03324e+06	157727	0	230280	440663	620725	468792	706097	348661	224299	270236
455.297241087462/14.0258333333333	754860	517411	355502	886307	448232	842203	1.3436e+06	971550	321017	765075	479933	705286	632101	1.31107e+06	843648	568345	1.3076e+06	1.11907e+06	1.22929e+06	1.34473e+06	689256	18261.5	628562	447337	578145	369707	629330	850281	230490	364946
405.263957232871/9.12525	1.04054e+06	973382	784690	1.18494e+06	1.05169e+06	1.10951e+06	972742	983702	782308	953656	550545	530971	366354	363150	1.50726e+06	455742	740502	457821	368793	622286	834049	642025	700419	1.11646e+06	1.22622e+06	1.04008e+06	1.1062e+06	1.19616e+06	931181	1.08655e+06
788.602411212947/13.276	168015	286176	198813	110902	191662	475213	341249	47245.5	100893	161700	1.62388e+06	1.19825e+06	1.03016e+06	1.63036e+06	2.8908e+06	875882	1.35685e+06	1.21391e+06	1.88748e+06	1.34683e+06	730585	133575	447593	134088	483713	726633	514417	888961	307160	1.19394e+06
432.3121867625/11.2883333333333	851568	1.10807e+06	560381	1.18267e+06	620644	1.48526e+06	966232	1.58483e+06	676722	1.35785e+06	5138.71	6363.61	0	33344	137664	81119.8	75452.7	24956.4	28185.8	12645	304676	261536	726804	1.01356e+06	1.10242e+06	592140	365521	1.08795e+06	943784	650069
456.278875092111/16.0278333333333	245465	673853	249484	211010	227737	429007	426298	162574	264651	192359	1.00176e+06	1.37837e+06	715153	359025	1.79078e+06	534547	747760	994643	610619	1.51031e+06	650371	187066	418596	634878	235103	305409	240173	639537	92580.7	309706
280.263521633743/17.62925	218322	418287	66723.3	185861	246312	375910	520692	1.32932e+06	460098	328743	320583	303173	408673	473083	2.50621e+06	875234	614475	530892	9.49017e+06	704904	611382	84438.4	117143	77900.3	92427.1	88154.3	121998	1.41822e+06	76488.7	85595.4
482.325221668487/16.2441666666667	784671	1.05613e+06	394804	1.47877e+06	498893	1.42877e+06	1.12851e+06	1.2589e+06	809695	870278	345523	442769	409714	746943	2.28145e+06	335061	364519	514530	670084	818761	869348	217483	863295	636550	879479	568292	754611	1.05512e+06	320969	412836
327.201184036345/4.156	105890	239932	107328	177350	99437.4	109981	139927	157285	1.46278e+06	160467	549359	305401	95537.3	81955.4	111895	167110	7.39545e+06	85176.4	88139.4	104209	74480.8	163850	371557	392011	1.54959e+06	194595	173621	264110	276734	1.83585e+06
704.57890141473/20.3786666666667	7.94608e+06	2.74114e+06	6.73216e+06	4.90296e+06	2.42506e+06	1.15851e+06	5.37611e+06	2.95334e+06	1.70383e+06	5.84741e+06	464432	23868.9	27087.1	621651	559865	136973	314533	418061	597938	38446	8.62623e+06	9.06879e+06	1.0327e+06	6.49161e+06	773555	1.28284e+06	8.37211e+06	921647	1.59958e+06	2.08043e+06
327.308551856929/18.4308333333333	116766	764952	155538	1.8975e+06	1.48446e+06	622070	99004.7	251940	110928	349295	1.33792e+06	1.0386e+06	1.73202e+06	1.83144e+06	3.75911e+06	1.62702e+06	1.56127e+06	2.1726e+06	1.431e+06	2.66656e+06	96341.2	171249	142206	49562.5	157217	126330	395455	169219	269088	276031
335.256045880305/20.3281666666667	21206.1	45677.2	68379.3	11448.5	226620	184488	189844	0	213319	5663.47	1.28882e+06	2.30054e+06	2.51868e+06	508274	1.22454e+06	517163	1.43116e+06	2.43266e+06	4.78041e+06	1.92799e+06	56804.9	0	330168	0	81346.6	174223	38724.4	415934	11189.8	41004
298.282050288672/19.9131666666667	71401.8	51347	27477.1	31888.5	113237	103952	137831	40019.2	126315	0	907053	772773	1.15542e+06	904929	4.11123e+06	1.20525e+06	2.16252e+06	1.46491e+06	7.85806e+06	2.20183e+06	88663.6	36462.3	149461	0	19767.9	69162.4	35316.9	102245	0	30215
794.601668990196/6.641	541077	610218	518093	884999	556277	612391	679498	567839	647484	600165	408110	597959	473643	463091	412967	488020	529232	585673	379391	569615	552180	663385	635350	840266	843409	632159	597187	1.14515e+06	1.11462e+06	769754
492.478557070817/22.4226666666667	4.21741e+06	4.38972e+06	4.14386e+06	4.79511e+06	3.44765e+06	3.21929e+06	7.43532e+06	4.00239e+06	3.64054e+06	3.24838e+06	0	0	0	130072	385137	728180	1.48065e+06	144859	0	631733	2.66742e+06	4.61247e+06	0	4.69798e+06	3.51185e+06	5.459e+06	2.28937e+06	2.76277e+06	2.34198e+06	2.73688e+06
369.352397410824/19.3090833333333	2.16833e+06	3.55808e+06	2.31852e+06	4.43334e+06	4.75901e+06	1.67763e+06	2.28038e+06	1.76106e+06	3.05269e+06	2.77193e+06	0	0	0	0	209735	410150	364007	0	336593	158361	1.87048e+06	1.01869e+06	0	1.63577e+06	2.40745e+06	2.22628e+06	3.74609e+06	5952.21	4.06124e+06	2.2298e+06
430.379463213567/18.9595	815805	2.27617e+06	1.88516e+06	2.29114e+06	2.94233e+06	2.02342e+06	2.61985e+06	3.31077e+06	1.55371e+06	1.67379e+06	0	0	0	5.67069e+06	2.17031e+06	2.79679e+06	1.36216e+06	1.81392e+06	1.6003e+06	5.45698e+06	5.23941e+06	484004	0	1.09633e+06	1.23232e+06	4.317e+06	971734	1.0816e+06	1.87978e+06	3.61796e+06
396.347833786867/20.9905	501213	458359	144085	818855	269056	344537	69088.6	188653	197146	194826	2.6463e+06	1.74062e+06	1.83678e+06	477783	5.94765e+06	309765	282397	1.49686e+06	2.59288e+06	496137	257469	180876	324595	117532	159005	171516	137356	603870	131968	203887
285.297842803991/21.0268333333333	898637	784266	475990	427596	656373	612239	1.16561e+06	1.08183e+06	970987	626687	325830	398619	242743	89352	391369	44707.8	73877	275161	423553	117873	1.43013e+06	233963	764308	23418.7	335363	29282.3	768686	3.29214e+06	330722	313330
242.247799066997/17.0515833333333	218494	220448	155169	94277.6	388364	162559	931227	891754	693379	295821	172753	83953	35858.6	183116	2.72743e+06	180836	210924	56438.2	1.14701e+07	147160	318064	133001	202810	100814	179294	213672	314719	1.76419e+06	37355	28236
322.271632773661/17.7566666666667	516881	1.7764e+06	364083	2.30223e+06	1.63392e+06	1.38282e+06	365823	570168	235704	858283	890905	437592	828459	741320	1.65826e+06	868313	714514	1.01637e+06	606476	1.29982e+06	237680	729171	417402	132565	413595	301800	569160	479392	997922	855970
702.496764319647/6.308	1.10655e+06	1.18953e+06	1.09712e+06	1.30911e+06	1.11917e+06	1.1844e+06	1.22459e+06	1.23369e+06	1.20462e+06	1.15705e+06	691529	847646	756843	798953	769569	852236	857222	835920	700029	910532	785207	881510	844468	968509	1.0236e+06	887849	841287	1.05702e+06	1.06861e+06	915434
515.320287404011/15.978	381450	504292	420132	479507	311305	402895	820368	455881	397878	804647	1.05453e+06	1.2125e+06	993218	1.28262e+06	196230	1.10302e+06	662227	805006	764272	692637	868886	429407	819356	291362	516908	436372	1.13776e+06	857305	245987	668493
390.272610457184/12.38725	621113	1.07671e+06	696204	272770	565041	896212	1.34514e+06	562790	808160	415078	583306	64229.6	616847	345751	281110	504494	494556	553011	624831	222147	605826	226242	729388	197218	386013	359412	646384	1.41822e+06	135746	1.02078e+06
297.242665541393/15.8124166666667	1.00419e+06	1.35659e+06	823540	924708	862753	1.08311e+06	1.05709e+06	1.34334e+06	948439	947389	447324	667335	2.89149e+06	874297	889542	1.89193e+06	479892	660341	1.26545e+06	665697	314890	769964	641654	823380	1.02366e+06	595214	320113	627400	959547	685676
330.327524494642/20.246	356928	1.09436e+06	512033	1.09589e+06	1.10273e+06	1.06006e+06	327514	422254	292718	626521	1.83314e+06	981445	1.28725e+06	946650	1.89437e+06	1.04194e+06	977682	1.39681e+06	852379	1.57401e+06	247753	462217	489832	62989.4	454714	345668	470892	553477	962274	882392
389.269144133046/7.20816666666667	933863	965060	712847	1.50077e+06	666630	1.07902e+06	952994	1.22818e+06	794874	817114	76253.5	96925	57736.9	43432	127286	94988.2	156207	86853.8	80247.2	139077	875103	601845	664201	1.10578e+06	1.08996e+06	907462	898196	733905	862298	817473
391.284604519303/9.93266666666667	681099	662365	628129	748451	708603	720139	648541	507048	605152	724870	504355	390870	379282	395992	612772	440111	555447	327914	322815	487952	722452	511600	577613	627861	771186	696352	636547	748617	723197	770102
373.273524036736/9.10791666666667	1.02953e+06	673039	1.01456e+06	1.59137e+06	876651	908899	1.1636e+06	737816	907249	791882	438092	398056	300195	326142	492274	447600	925124	318047	314535	433476	1.00886e+06	551887	507576	711558	1.08949e+06	775836	1.17612e+06	949471	1.44148e+06	1.12271e+06
429.37731705115/15.26675	1.55975e+06	1.33508e+06	1.1231e+06	2.78766e+06	1.68377e+06	1.05452e+06	1.06842e+06	863439	1.32788e+06	1.13481e+06	234654	134090	144087	436213	1.21583e+06	174074	478806	302091	762630	720544	91973.1	1.09387e+06	1.24113e+06	1.78286e+06	1.03513e+06	1.53059e+06	1.47388e+06	941029	900977	1.60946e+06
328.321197476118/13.8750833333333	85129.6	37991.2	899748	123154	195441	594270	528144	914215	933032	491343	188002	329681	71505.1	2.52168e+06	174446	715654	3.29083e+06	209038	6.59622e+06	168092	47298.2	4.99507e+06	40014.5	805385	441859	772784	1.14669e+06	127560	594592	830387
344.352325852954/15.5428333333333	47081.1	406095	622157	623746	241781	588407	389327	343587	793007	583324	0	2.21209e+06	4.9254e+06	0	366735	1.99385e+06	142995	3.0342e+06	232732	2.23877e+06	2.11227e+06	940894	2.11403e+06	1.07736e+06	748898	1.34652e+06	1.43545e+06	540637	1.79598e+06	1.39911e+06
279.231807686485/15.8283333333333	804740	779912	656640	733617	673713	844357	839340	1.03074e+06	793788	767396	990841	1.68921e+06	2.15078e+06	672823	764367	1.44623e+06	1.08288e+06	1.87827e+06	963205	1.97421e+06	260131	900973	553488	699436	829773	504111	287003	507357	762963	574646
480.310070707763/14.6021666666667	1.37363e+06	733580	389966	1.68144e+06	740868	1.0248e+06	1.25442e+06	1.49343e+06	638328	1.13014e+06	424300	378625	420529	743707	2.29465e+06	438489	561085	494359	761895	882279	522445	173434	488029	656248	1.02579e+06	411506	1.01696e+06	899411	231607	282646
354.336758903966/20.6511666666667	276165	1.05571e+06	257208	1.15451e+06	1.28647e+06	774485	138331	338848	145673	455150	2.13825e+06	952121	1.3518e+06	505640	2.31219e+06	863420	554201	1.34387e+06	837511	1.66982e+06	129674	230188	320906	23438.5	236065	141633	371135	221666	644546	543946
705.582884186053/19.6111666666667	3.19899e+06	1.36153e+06	3.95402e+06	3.83264e+06	2.42062e+06	2.07967e+06	2.24543e+06	4.11186e+06	2.17976e+06	2.22398e+06	0	40698.7	40917.4	100264	843213	103896	90845.9	79287.7	500012	35475.6	2.46429e+06	4.75764e+06	2.28229e+06	2.33707e+06	2.98926e+06	2.40839e+06	2.49585e+06	1.5798e+06	2.21928e+06	2.84647e+06
608.385018771579/5.76616666666667	95224.9	209142	97309.3	141414	88540.4	86523.9	101250	151452	1.29695e+06	155802	559887	329917	75352.1	51270.9	112875	152249	7.19704e+06	56758	58340.1	68461.3	67247.3	170832	383961	431318	1619137	202530	164977	259345	282669	1.86251e+06
182.962048043322/1.022	379466	233830	423777	273642	266310	430988	216062	270672	547147	300258	1.23168e+06	755896	1.05061e+06	1.27434e+06	1.46179e+06	1.03172e+06	925736	1.15541e+06	1.3616e+06	1.13241e+06	1.00759e+06	757422	679779	366269	437936	554113	662426	81585.1	655827	483360
725.557973014472/19.6173333333333	2.39669e+06	1.55421e+06	1.93099e+06	1.14189e+06	1.08442e+06	973308	1.17108e+06	1.50323e+06	1.38138e+06	1.16185e+06	0	0	0	56363.3	710956	52321	70011.4	0	136726	0	3.5106e+06	3.09412e+06	5.16477e+06	1.40308e+06	2.07242e+06	841842	2.29789e+06	2.44905e+06	1.17953e+06	1.58562e+06
578.51380778728/20.7296666666667	1.0605e+06	312923	324581	500583	494511	1.06148e+06	407602	683194	346558	417949	106988	76461.6	93662.2	3.00578e+06	1.06225e+07	2.40101e+06	2.35096e+06	102813	5.20885e+06	7.29778e+06	1.47368e+06	646972	35670.3	720902	1.4847e+06	703697	2.0011e+06	90039.2	1.11182e+06	363562
86.0970182866621/1.874	447470	354367	202800	862410	283977	601397	438981	735929	506746	304734	1.87219e+06	1.12518e+06	2.48521e+06	1.52839e+06	3.44918e+06	1.88986e+06	1.38209e+06	1.55936e+06	1.44895e+06	1.63503e+06	840490	195226	359954	211946	357881	230512	180173	613162	162732	344805
462.348159889692/5.97366666666667	458866	553998	580255	717124	567979	688145	617687	648354	608316	610654	320474	469170	383416	439068	304100	301837	138136	495242	343137	492378	494285	592870	614824	544026	817151	584628	515417	1.1067e+06	1.07252e+06	682833
602.512824981019/21.1471666666667	2.74645e+06	1.30865e+06	1.39799e+06	1.44008e+06	1.07579e+06	928863	980498	2.03712e+06	1.26107e+06	668836	525980	125045	213316	4.31995e+06	1.52737e+06	42625	283346	1.21386e+06	515705	213818	5.62796e+06	700948	3.68152e+06	3.70101e+06	1.07188e+06	549402	939817	2.19344e+06	597890	625094
257.266711233104/18.696	667196	774264	432710	292611	551609	740842	1.5907e+06	1.61737e+06	1.13036e+06	784428	166965	162951	124678	198226	892293	151338	196444	143848	3.53233e+06	161029	641771	158532	552346	366035	399532	380717	483384	3.08252e+06	356926	314503
523.359673361979/14.7051666666667	714006	374022	255888	1.11342e+06	681159	777487	439215	588256	302670	472390	875310	628941	1.23897e+06	2.21388e+06	605725	1.88852e+06	1.843e+06	1.48635e+06	685456	2.38041e+06	172005	0	250742	354688	585010	362724	428275	385510	239728	236101
314.305684025346/18.1630833333333	1.94187e+06	395602	774271	153207	1.03158e+06	611154	992115	306281	364079	238680	33558.2	29417.1	26714.1	75244.9	241567	45018	93706.1	44299.7	101462	40245	1.7891e+06	451995	258814	108486	2.22229e+06	2.53523e+06	611468	1.7589e+06	981331	2.7814e+06
567.43125935731/5.86483333333333	451834	557607	466417	618910	471345	509666	513147	552308	725912	515935	396376	583517	370783	318631	350684	479137	1.091e+06	429380	355943	424559	422972	629715	711938	865911	966141	684158	549146	947814	937161	936058
151.03496124391/1.022	552677	403353	563436	438981	415204	546466	359251	450736	657711	444540	1.21508e+06	856292	1.07698e+06	1.16944e+06	1.38989e+06	1000804	919615	1.17577e+06	1.23051e+06	1.13218e+06	895610	729418	712294	443660	501297	610752	650854	186160	669371	545142
570.546864052252/20.7355	771956	616581	1.19451e+06	2.57442e+06	730783	664296	804789	226925	276039	2.80851e+06	26503.4	46530	100766	359581	2.50697e+06	6.68308e+06	3.96362e+06	111321	1.74422e+06	2.51898e+06	481422	700803	15723.8	3.21356e+06	1.41506e+06	1.8761e+06	1.26341e+06	10658.6	2.19785e+06	2.53665e+06
372.348003156023/21.0605	822893	620851	543682	352913	861423	499819	404962	730780	440796	606459	1.54039e+06	690494	968711	185492	427881	243904	211077	808249	146652	794887	1.81111e+06	509172	1.85516e+06	420369	816447	686851	1.84161e+06	747659	908654	1.05738e+06
515.363106132829/21.98	31225	24269.9	11004.7	24251.9	39949.1	35974	18283.1	17621.4	16896.1	29407.1	3.0572e+06	4.69283e+06	4.19782e+06	1.73673e+06	1.25778e+06	2.79392e+06	2.03191e+06	2.80028e+06	1.13791e+06	2.05532e+06	49942	54890	35964.9	39084.8	33868.9	37473.9	31120.9	45175.4	21840.8	34820.4
310.310733228794/13.4788333333333	1.10927e+06	842070	990603	535993	618613	1.00264e+06	795591	566069	1.46319e+06	714980	1.03466e+06	358086	612571	393897	960861	478855	808448	826710	1.07997e+06	1.3508e+06	1.40557e+06	725163	1.27278e+06	1.18054e+06	889484	1.52728e+06	1.21527e+06	666706	1.30311e+06	1.1698e+06
355.263546493271/12.1613333333333	450554	723774	529499	329891	587772	789344	866297	263707	614119	443923	94553.1	113191	700460	704584	90204.9	685802	686624	759953	1.3902e+06	672074	811608	296543	154472	299660	931293	769218	970334	1.15063e+06	341428	1.37448e+06
401.345987449298/13.6903333333333	1.04953e+06	1.10494e+06	818910	2.79162e+06	1.48036e+06	843566	793380	479247	671860	669949	229277	149476	84400.1	167219	325600	128832	315031	209381	445123	372003	309876	789724	1.0877e+06	1.80283e+06	651832	1.84729e+06	677792	1349124	513595	1.1194e+06
253.252512593839/17.194	551137	671370	387785	823097	377370	600501	656923	435353	744352	361568	1.07299e+06	1.23734e+06	1.40967e+06	706792	1.27864e+06	1.10334e+06	1.09481e+06	1.46386e+06	2.41463e+06	1.26301e+06	263153	499964	467319	425645	400254	428602	354341	613500	491273	501441
285.278583793156/18.1939166666667	693606	854117	546253	307752	591845	764370	488938	455660	1.99048e+06	343048	442107	186042	266432	173031	190694	267576	164298	346597	538407	116669	669936	683540	1.12767e+06	712001	748339	1.2635e+06	731750	1.00175e+06	1.24925e+06	1.06284e+06
423.362363513846/18.4146666666667	10267.8	15005.4	0	0	5404.01	111663	165941	179135	24186.7	199953	2.64439e+06	4.04887e+06	2.07176e+06	1.81224e+06	1.82122e+06	1.94021e+06	2.32358e+06	2.70782e+06	1.56961e+06	3.34365e+06	12420.4	5083.99	12244.4	75321.6	23100.3	40415.2	35264.2	50356.4	30365.7	40837.5
445.368184468645/20.7454166666667	988629	951724	1.02552e+06	1.5453e+06	1.22969e+06	533052	643679	994319	790507	1.05077e+06	1.6252e+06	1.9078e+06	1.14727e+06	651651	324520	538580	383179	934585	97695.9	247154	813767	1.65077e+06	1.24892e+06	776495	1.1697e+06	1.2926e+06	1.17089e+06	1.66793e+06	881166	1.3343e+06
506.494557247214/21.9698333333333	4.4332e+06	5.01724e+06	1.84499e+06	4.00576e+06	679738	9.0936e+06	4.48681e+06	7.27237e+06	2.87266e+06	2.05959e+06	0	0	0	205368	687889	541699	527513	0	1.13271e+06	1.90502e+06	5.46845e+06	3.67412e+06	21753.1	1.01802e+06	3.60624e+06	2.22711e+06	1.03926e+06	0	7.44766e+06	4.49433e+06
359.294492651232/16.211	564716	1.30639e+06	1.00579e+06	885690	634016	1.07577e+06	1.34475e+06	480080	769765	684207	764830	854271	639466	675116	1.45203e+06	816570	677554	591953	835012	816447	1.44471e+06	1.09597e+06	1.18883e+06	804150	1.40931e+06	1.29135e+06	1.17602e+06	1.15818e+06	807927	2.10528e+06
560.50264946331/22.2861666666667	86298.3	2.73768e+06	4.3122e+06	5.14706e+06	2.73971e+06	1.99338e+06	3.29378e+06	1.8523e+06	2.83329e+06	2.41002e+06	54761.6	0	30415.7	2.29431e+06	42407	2.98486e+06	180988	46883.9	3.12195e+06	921229	3.13892e+06	75374.1	10157.5	1.22873e+06	5.61259e+06	914851	2.95535e+06	39414.2	2.76904e+06	2610934
681.517562751674/6.30941666666667	526861	582591	513491	791681	519666	613747	638730	580538	621885	560328	367357	570911	446845	428870	408125	487133	553365	530083	377057	554763	488836	84801.5	668818	807636	800051	630187	66002	1.0743e+06	1.06377e+06	742174
332.279752496685/9.57566666666667	741057	599405	547419	631819	597545	602039	465193	315748	557253	524472	269815	263536	270481	311134	314402	360928	622420	277332	159303	250487	379008	224757	616571	645678	482714	927626	635836	623901	889209	533459
389.269011075958/10.092	1.08468e+06	868349	664139	1.24942e+06	817035	1.14994e+06	634058	705228	597958	778587	407026	418645	314601	328871	605762	388267	901620	399741	370939	354268	799621	766925	867873	1.56815e+06	1.14088e+06	987860	800402	1.19787e+06	925943	1.10154e+06
299.110799056175/9.80333333333333	857132	634721	735806	1.25917e+06	735480	899296	614639	864104	1.06784e+06	850094	523534	259387	298091	27430.1	252638	779028	344768	283069	627064	268263	508844	805457	491293	330144	516811	278997	914633	287738	481660	563293
331.284532930478/19.5156666666667	772649	781417	733205	666829	658484	806561	803843	845565	827808	839437	659620	874716	888524	751850	273587	497103	447484	706020	66529.6	763934	286723	729001	841260	1.2052e+06	954491	845398	256237	863003	1.08408e+06	581174
705.591508932817/22.5491666666667	2.5798e+06	1.77793e+06	2.85009e+06	1.89548e+06	2.04241e+06	1.2617e+06	1.18206e+06	1.13565e+06	1.90261e+06	1.45771e+06	29014.8	0	0	0	43504.8	0	24627.8	39139.8	46724.3	61249.7	2.12163e+06	3.28585e+06	215792	1.05445e+06	1.90507e+06	23094.2	2.13937e+06	271987	1.51989e+06	1.29232e+06
348.28734854722/18.42175	97914.2	795506	60230.2	1.77232e+06	1.37471e+06	638973	75851	220156	78609.8	298779	1.28861e+06	1.12964e+06	1.99456e+06	676348	2.18127e+06	742806	516239	1.89866e+06	809266	1.27017e+06	109453	50883.4	82765.1	35159.6	152637	90826.6	374529	175685	246389	277147
556.5313873223/19.3086666666667	604649	243519	185434	189388	217982	373190	81929.8	111361	87342.8	102576	76706.7	242346	46778.4	4.22127e+06	2.80458e+06	4.51093e+06	3.65409e+06	87778.1	1.22921e+07	5.42319e+06	380378	183136	0	209843	235663	541552	1.1483e+06	0	841983	227616
375.289025501619/12.0941666666667	185045	300821	145210	243056	177747	518077	140753	238040	156239	216278	1.7141e+06	1.64245e+06	949640	260580	3.28141e+06	142584	167111	972565	231119	1.67258e+06	423067	224349	422327	127068	418721	536044	335151	340896	232984	483490
453.344111546905/5.31275	357506	470679	395449	470255	369969	442170	361243	489215	747845	441254	392726	505227	253466	250534	239214	348964	1.25978e+06	286604	233676	345931	278337	525855	635783	829293	935987	611144	436865	812512	827439	931421
356.316347440349/19.782	906493	717090	366539	840931	688485	631926	568834	496399	523120	478043	821646	343700	616478	937652	2.52653e+06	367173	253661	343220	1.10269e+06	412592	527850	321128	428600	469680	337330	470528	363987	1.07823e+06	224905	379343
138.091056376452/1.848	745196	93753.5	152851	41895.5	154467	27580.9	150942	129861	175602	79322.4	2.04921e+06	83643.1	244365	617631	682784	1.1851e+06	54676.6	138861	2.44772e+06	2.06177e+06	2.47816e+06	197642	478594	112619	223810	1.32757e+06	52337.7	159100	257195	1.88147e+06
383.331967198135/19.60825	845381	2.81611e+06	903979	665691	2.22602e+06	1.42432e+06	1.09394e+06	1.99649e+06	2.04871e+06	2.4834e+06	472516	266643	0	1.81695e+06	865182	220337	294997	1.15424e+06	400516	108173	631152	854934	1.2168e+06	1.33556e+06	840869	1.5633e+06	759733	1.00765e+06	562264	915778
483.328714229435/15.1513333333333	1.74644e+06	410072	395549	985774	474419	820549	1.37398e+06	1.81675e+06	420475	640393	33633.9	28117.6	0	45204.2	368695	82962.5	62236.1	78374.9	463502	192086	1.64059e+06	111121	572586	952958	1.43978e+06	1.06957e+06	638766	2.02951e+06	182244	610211
293.208918855578/14.9278333333333	633576	585123	291442	1.09718e+06	397749	802747	394541	448284	434910	294359	705949	644627	963200	144547	585064	720549	826918	982906	931702	1.37869e+06	239069	869561	490890	474029	865150	251802	207652	629192	469065	329428
503.306425495251/5.30683333333333	65122.1	166137	73176	115058	63243.4	66207	76908	113171	1.15763e+06	116387	376116	219057	47578.2	29241.2	76187.4	98765.9	7.07553e+06	36404.3	36343.3	39648.2	35150.4	101284	226759	269449	1.15199e+06	124265	101544	155171	180954	1.40272e+06
303.308293027191/12.7573333333333	523595	95366.6	378218	57976.4	77355	135297	639111	327569	632296	137579	126573	304441	461646	70255.4	109033	716550	1.5596e+06	809675	4.76885e+06	1.65347e+06	817177	583258	897730	669279	372623	666440	722340	300489	717058	508600
359.352258398982/21.06275	273646	1.9817e+06	3.07819e+06	1.38619e+06	533637	224232	225903	1.27221e+06	373341	521308	526414	0	949493	163014	46428.2	1.21516e+06	439400	1.38149e+06	198434	396311	241634	8.09486e+06	473834	760326	110543	213526	4.11043e+06	494411	144523	128885
269.247534090478/15.4466666666667	280370	346229	151532	787295	129604	359502	270008	138193	608889	142782	639423	513965	651054	422588	3.83045e+06	539755	445634	639346	2.63749e+06	773016	71694.6	401213	239031	33183.3	214482	260143	58439.8	379516	410830	239737
379.284451490109/19.979	566560	511844	286262	638976	339614	370879	353845	457887	343602	410747	1.10835e+06	1.31424e+06	1.82779e+06	748538	688731	700893	449611	1.19076e+06	246222	1.41017e+06	273658	922648	184574	435005	553396	406831	304520	270183	323838	248282
426.346698200288/14.5844166666667	132794	98980.6	138341	229168	212747	216838	141610	80300.6	132585	116416	2.24588e+06	2.15883e+06	2.63923e+06	1.4808e+06	717409	2.05979e+06	2.85554e+06	1.58277e+06	1.19364e+06	1.02798e+06	74546.5	108923	87357.7	175192	85309.5	254375	127006	159910	100489	235471
991.672068519755/14.12475	1.20188e+06	362079	82801.3	2.18976e+06	276621	1.8296e+06	0	841134	401884	479908	137371	94624	118706	466863	1.41272e+06	123693	152309	253686	126557	590080	99097.9	0	260109	0	0	287626	133848	671740	161431	80478.5
371.25829485974/9.57466666666667	996107	1.00886e+06	850142	1.1707e+06	908928	1.07688e+06	1.0002e+06	715526	1.00523e+06	1.02104e+06	538211	501660	442287	293567	1.23939e+06	560322	743080	493481	389348	714782	902254	615853	674337	1.02883e+06	843261	885362	454181	944946	900489	816144
454.4371053366/14.0925	1.19114e+06	959462	1.05899e+06	1.23568e+06	1.529e+06	599763	1.03926e+06	801654	1.19138e+06	609997	1.28771e+06	670789	757414	685463	1.48759e+06	1.1332e+06	1.32308e+06	557898	659594	291653	518781	119664	71622	1.18326e+06	1.06687e+06	1.18188e+06	1.24897e+06	727910	859343	721085
551.444773779327/22.4176666666667	729238	578970	754278	903289	859716	540506	589995	544201	806825	1.06339e+06	118191	109626	43629.6	0	156172	0	26868.9	13262.8	0	29129.2	870362	1.69494e+06	2.758e+06	1.09304e+06	964175	1.50392e+06	1.04741e+06	2.0163e+06	769067	1.17692e+06
369.351673978324/18.2268333333333	1.51799e+06	1.23126e+06	1.00298e+06	2.00867e+06	2.12202e+06	2.24678e+06	1.94626e+06	2.32413e+06	881568	1.37379e+06	0	0	0	1.26837e+06	837431	806855	626297	1.21796e+06	10931.6	907709	1.85062e+06	1.08968e+06	0	1.30842e+06	2.12583e+06	1.76584e+06	1.45465e+06	1.53974e+06	1.89126e+06	1.38203e+06
328.235567992875/8.91083333333333	770789	682944	275814	1.04019e+06	517230	750934	415539	442365	301717	380681	0	0	0	0	0	18968.3	50264.9	0	0	0	825974	798104	662842	961243	1.29386e+06	723325	1.15719e+06	1.01985e+06	548687	1.25386e+06
358.331658782171/19.8975833333333	816895	629346	565571	529886	871066	534640	372602	833208	517615	710009	1.0203e+06	526393	764257	145312	237687	563505	375840	510805	163079	470166	926132	471049	329862	204211	824326	831691	1.13321e+06	219871	816833	882799
799.511760578287/12.4028333333333	584910	1.32303e+06	705005	175451	520400	830301	1.14696e+06	541299	665927	264888	197124	288660	267289	141695	0	222235	176149	196122	236899	75480.1	345926	97668.9	0	0	180716	145588	434386	1.50344e+06	34883.2	400285
318.300031170736/10.8244166666667	291809	272693	139020	398591	401651	397059	113526	323037	371190	349530	47212.6	84616	39840.6	346772	98093.5	292259	342604	291925	306579	261906	567619	113929	532222	752319	829544	651794	824970	649823	1.77726e+06	881183
132.101660120251/1.37208333333333	342576	256464	146011	664112	202022	477720	346732	509780	362326	214657	1.88532e+06	1.00979e+06	2.63337e+06	1.28507e+06	3.3492e+06	1.5242e+06	1.01544e+06	1.35298e+06	2.1685e+06	1.71288e+06	669039	84865.1	172279	102554	138735	191069	124866	617581	111746	25305.6
319.224528297721/15.827	1.12258e+06	1.01039e+06	870496	1.00363e+06	810211	1.06904e+06	1.05027e+06	1.40209e+06	920108	1.02777e+06	698610	1.09463e+06	1.38269e+06	535859	544765	977804	715589	276058	897406	1.19737e+06	334720	751347	615163	690805	911163	541006	564495	588830	792731	575421
386.350564676077/22.0744166666667	2.99861e+06	504845	3.66266e+06	1.24844e+06	3.07398e+06	1.19416e+06	1.02233e+06	4.42245e+06	2.71837e+06	2.98473e+06	0	0	0	317567	931435	963902	1.66015e+06	231052	51943.3	679804	1.33869e+06	585107	0	513044	1.55466e+06	729722	1.28976e+06	2.22473e+06	3.9611e+06	460967
518.322799357398/14.127	1.02647e+06	1.01526e+06	417837	1.4203e+06	776532	2.18491e+06	653536	1.32298e+06	690821	921067	426672	206206	351571	429430	510201	363910	301700	549987	205214	546983	420534	0	525952	108808	778421	387972	472180	1.27479e+06	447213	185547
453.334898862727/16.595	1.24358e+06	1.06796e+06	487542	1.00069e+06	898283	1.00941e+06	534752	1.16425e+06	918912	819680	80787.7	49563.2	44252.7	45497.4	79310.2	50622	46999.7	78399.9	20940.6	40817.5	469584	501902	1.00013e+06	848683	1.04981e+06	728104	602956	557906	977579	637937
620.524333821881/21.2339166666667	1.0172e+06	1.76755e+06	995647	1.6762e+06	618585	661342	1.27851e+06	1.20542e+06	678063	799742	228575	30541	185492	107142	54907.8	73177.2	84639.1	349956	48589.7	167885	1.51879e+06	2.25455e+06	2.38066e+06	1.68431e+06	1.07102e+06	744448	2.32738e+06	3.04904e+06	849905	1.07316e+06
621.554272104867/17.7566666666667	188266	1.4226e+06	82449.7	2.5185e+06	1.47532e+06	1.13577e+06	75129.1	184429	48433.9	493292	544234	214122	601974	255483	1.4818e+06	436490	359895	588021	224279	1.10984e+06	16075.9	120490	129077	0	113277	90850.3	169540	154537	672111	530882
375.289563518866/13.2645833333333	364055	469870	387732	302086	476560	651811	533078	189883	442066	354571	1.32704e+06	1.04588e+06	970943	1.30263e+06	2.14355e+06	1.05283e+06	1.18483e+06	1.25752e+06	1.40952e+06	1.18224e+06	734392	327680	601790	327573	732714	769328	605428	867652	482790	1.08341e+06
239.236846008684/20.70775	765793	841225	487485	750001	655494	639395	856144	696322	679593	545074	728354	1.00311e+06	1.01505e+06	329716	349888	211680	204704	709276	364777	283243	1.01684e+06	563067	1.43011e+06	596139	550846	478887	886088	1.26798e+06	432441	647207
297.279138408492/17.7625833333333	496240	592439	249694	684411	226811	574943	611818	314199	1.20073e+06	286557	342027	344694	376456	376751	1.51533e+06	342311	309865	561600	2.61221e+06	371293	141288	530617	427160	375560	422463	466361	129947	736573	642704	522215
485.361291247612/20.84	972466	663863	401021	593783	436522	991729	610820	414750	576228	579875	2.15268e+06	3.80199e+06	2.36178e+06	179038	184213	427027	257815	1.5279e+06	85317.2	244428	955566	702539	1.6417e+06	338745	645299	578754	748979	942618	310727	1.19089e+06
738.552109470429/20.3473333333333	2.04432e+06	4.54819e+06	1.06728e+06	942161	2.34755e+06	1.05854e+06	3.35804e+06	5.49654e+06	3.39912e+06	3.10739e+06	107412	0	0	5210.08	213230	15621.4	97737.7	140142	54742.7	5658.1	5.04954e+06	2.45084e+06	1.14488e+06	2.67401e+06	1.37776e+06	311108	1.68033e+06	694942	400516	283424
512.387497496827/19.6091666666667	816411	1.07421e+06	1.21957e+06	925368	476748	775035	1.46372e+06	644629	937466	736798	1.5225e+06	2.92342e+06	2.46184e+06	533077	1.08873e+06	951895	772354	951822	727619	3.27603e+06	1.09112e+06	642357	2.66259e+06	700791	1.10481e+06	1.55068e+06	1.05992e+06	2.39561e+06	2.63365e+06	1.27455e+06
357.280594434169/15.995	67920.3	104115	89748.7	60917.3	66653.5	83713	194528	83505.2	62263.5	60910.1	6.15685e+06	90394.3	303575	433433	1.57936e+06	3.79003e+06	614395	231289	630870	2.27519e+06	78803.3	56193.6	107701	50279.3	91679.1	88947.3	106833	89878.3	60572.4	140722
339.345120552474/18.4641666666667	938728	1.30944e+06	765804	924036	972038	1.79386e+06	1.6536e+06	1.20462e+06	482307	663959	546991	105182	786186	901624	186865	398122	583538	360699	449787	357127	1.62794e+06	677691	2.15113e+06	1.54002e+06	1.34066e+06	616341	1.43157e+06	940335	526621	5.09497e+06
564.535901273596/21.2626666666667	692443	1.8523e+06	1.15372e+06	908771	1.79643e+06	2.11494e+06	1.60973e+06	5.01005e+06	2.95133e+06	4.04852e+06	98150.9	22975	42043.6	4.23175e+06	188626	593723	473901	35405.9	1.94679e+06	408800	965663	1.34602e+06	122781	3.00004e+06	1.70335e+06	3.79367e+06	1.83256e+06	202784	1.75501e+06	1.53082e+06
431.386746309978/18.4803333333333	37517	2.70199e+06	980241	1.1174e+06	1.06664e+06	1.98278e+06	2.87556e+06	2.76216e+06	842631	1.19024e+06	0	5843.27	0	662069	24380.7	807630	262244	41925.4	1.35548e+06	1.09859e+06	2.87116e+06	36255.2	10202.8	1.71994e+06	2.29713e+06	2.02466e+06	2.23821e+06	0	1.88018e+06	2.04599e+06
454.294121172794/12.51625	777392	155752	262299	1.63753e+06	1.08845e+06	534467	1.66969e+06	1.07587e+06	250361	534783	71196.6	0	0	36963.2	109611	11811.7	25927.3	10463	193665	124303	860880	65873.5	315604	203446	1.34243e+06	736700	868976	755277	44576.5	414579
436.327968779435/21.228	1.83921e+06	1.15781e+06	546874	1.55815e+06	726093	830832	479086	1.77926e+06	697718	588231	224048	167026	150141	35909.3	108226	16888	18163.2	162354	28946.5	83205.1	707162	492647	1.55059e+06	444649	675544	389752	1.05548e+06	788972	483215	328223
705.582843415586/19.3060833333333	2.15878e+06	1.88671e+06	2.29262e+06	4.09567e+06	1.91733e+06	1.54122e+06	1.67899e+06	2.08041e+06	1.60156e+06	2.00285e+06	0	0	0	75405.8	27767	45844.5	47857.3	60886.2	21580.7	74174.4	2.03108e+06	2.26115e+06	851518	1.51072e+06	2.34156e+06	178193	2.04025e+06	503344	2.87237e+06	2.17463e+06
269.174471448604/4.70716666666667	32926.1	29571.1	34879	27785.5	27474.4	38821.1	47222.4	25274.3	32047.3	37120.3	1.11806e+06	663387	1.36036e+06	1.31528e+06	899592	853505	730988	1.88268e+06	674482	1.79982e+06	55992.8	64175.2	86454.9	88057.1	59127.7	73201.2	50701	81958.7	70116.8	75921.6
255.231382826658/14.894	223347	204426	188013	158978	180873	208183	186823	219723	213009	188027	949253	965871	1.40609e+06	1.37487e+06	856318	1.21604e+06	850617	1.27239e+06	1.03684e+06	1394722	81597.5	241533	130917	197195	201009	144277	73325.5	316536	191333	157550
227.20048785947/16.69625	872137	807251	277051	726017	782698	926667	1.39345e+06	1.10701e+06	818641	923107	724810	86969.6	802628	616475	1.12281e+06	690489	87589.9	120759	1.3457e+06	128042	419659	690727	1.06037e+06	845114	906875	630656	375626	581870	821146	1.01732e+06
365.104995718053/1.17433333333333	6.65203e+06	474702	74805.5	52297.3	139920	37240.5	1.65314e+06	1.2452e+06	923455	232867	0	1.03117e+06	0	210500	136634	6788.17	22393	12815.6	66154.7	5273.51	102016	61673.3	49712.8	180689	167625	197761	65643.7	324578	5894.2	314059
399.326936523439/20.0008333333333	1.19673e+06	931932	1.68141e+06	1.4462e+06	893285	2.35138e+06	627079	2.20192e+06	1.0514e+06	792483	202018	210160	168377	109687	213245	130482	240789	172474	275208	179400	587136	457459	869476	883490	895284	650494	638851	482483	780908	576049
381.298932320377/21.697	925666	943660	286035	1.04579e+06	366856	346976	628662	666891	382205	337248	387869	627163	288170	214381	505763	98009.9	37721.4	321831	58407.4	342582	685765	311427	1.01453e+06	586735	593334	423422	277665	874797	624003	222176
324.28993198036/16.345	444882	636988	387038	543156	351528	368460	281675	737483	647407	469704	209760	94164.3	119473	132701	915377	166409	295615	203071	196703	666343	380827	391333	558124	1.77183e+06	686418	382591	3.39752e+06	248551	625822	568863
582.546732674335/20.138	1.50751e+06	1.16624e+06	2.25707e+06	1.24406e+06	1.17509e+06	990057	1.50654e+06	3.12741e+06	2.47642e+06	707572	930409	0	55798.9	4.00915e+06	2.40364e+06	672640	718704	620995	1.43124e+06	328309	9.32458e+06	1.26242e+06	438814	8.84866e+06	687599	505970	871333	299193	1.56994e+06	1.10282e+06
267.268159821175/14.744	6.57579e+06	1.88232e+06	4.20775e+06	4.58875e+06	6.32859e+06	6.02857e+06	2.84082e+06	1.38619e+06	810778	4.33547e+06	2.27291e+06	0	2.12194e+06	1.56098e+06	145216	3.86067e+06	5.01957e+06	3.11693e+06	1.63489e+06	3.20142e+06	1.31321e+06	5.87046e+06	1.27021e+06	7.52308e+06	3.07565e+06	5.53172e+06	3.98381e+06	7.88823e+06	5.99636e+06	634676
114.98774442394/1.00616666666667	477082	373670	500542	405088	381985	486732	341037	402137	573766	406013	977876	704312	861798	935660	1.04538e+06	848482	780583	928192	991735	917451	789026	653839	636528	427935	474025	561193	611748	200550	613967	499948
414.301372910762/11.3076666666667	620605	798804	409508	824069	465823	1.1186e+06	712995	1.18074e+06	501035	1.00077e+06	0	0	0	11475.4	160205	29453.4	32652.3	0	15483.7	13076.6	65264.3	545518	10940.9	755291	803245	414191	238873	794089	710472	478968
571.550326646716/21.1220833333333	315771	215309	261670	2.92325e+06	211557	117819	173190	338573	130071	788952	22645.3	41929.1	49487.2	294318	2.72731e+06	1.40753e+07	3.21407e+06	70754.3	1.39911e+06	1.25055e+07	542722	598489	0	1.18395e+06	312414	616469	419156	0	670592	1.0562e+06
406.329950805647/20.8271666666667	1.60736e+06	1.51943e+06	1.0673e+06	1.51181e+06	1.26915e+06	1.16392e+06	1.54775e+06	1.43124e+06	1.22025e+06	1.09937e+06	345406	562575	467576	26803.5	86164.7	0	0	55429.6	302778	0	607109	649302	856447	438458	368929	338969	884641	808359	608781	327882
283.263382750805/21.0613333333333	1.18179e+06	959094	539461	981709	687404	885974	916916	917208	761458	715095	747945	1.0853e+06	957424	365390	539541	185274	178993	808439	265803	405578	771718	591758	2.01514e+06	648639	731133	544121	327960	1.3065e+06	631326	585027
284.294714715524/12.3426666666667	516678	367188	535591	329516	284571	414483	355948	411287	815887	430523	1.49378e+06	573792	880872	660187	4.0415e+06	759188	1.24091e+06	1.15371e+06	2.0341e+06	1575451	1.41532e+06	897972	1.09575e+06	714732	673947	1.24872e+06	992580	381553	952751	773519
542.51542254065/18.2195	17394.3	345897	0	69575.3	172672	141967	761679	404195	52907.4	110739	0	0	0	3.72196e+06	5.29791e+06	6.09661e+06	3.85684e+06	1.65938e+06	475277	5.10697e+06	285578	251907	0	578869	743431	886237	443413	372661	292740	267130
295.22680710428/15.5133333333333	568714	411344	305660	539524	390724	370310	500026	379819	388014	347772	680654	804622	866508	1.03252e+06	710394	976408	719216	1.04571e+06	723515	1.06857e+06	93475.4	268661	317183	376689	363051	531617	129542	501099	321752	411875
213.184635975693/16.595	585279	664676	399706	751442	369198	677772	655196	406992	897889	394774	940375	878395	1.01838e+06	790578	1.48293e+06	875761	798215	1.05357e+06	1.74263e+06	925980	227524	571987	488979	487323	509435	551725	186091	749591	668843	523997
435.292336906782/21.664	126446	81602.7	86583.1	66496	49129.9	78051.3	54922.9	118203	78914.5	85312.8	2.30469e+06	2.17521e+06	2.13467e+06	1.18866e+06	1.22542e+06	1.18047e+06	1.04534e+06	1.82718e+06	1.42553e+06	1.13085e+06	72978.4	49085.8	135538	74299.8	105375	63664.7	67599.7	99996.4	48419	55990.4
339.268414156957/13.293	366613	474067	413114	299131	390696	614452	530274	206429	468246	362135	1.20338e+06	1.01033e+06	904350	1.24834e+06	1.95058e+06	163512	228889	1.01099e+06	1.30861e+06	1.08925e+06	754392	305761	604638	314578	721643	778198	625866	814998	485264	1.0377e+06
149.023152763984/16.061	669688	618145	223144	780601	991563	754635	646103	676217	1.00126e+06	713998	457198	429892	400850	446384	401338	520830	429560	412260	437052	442610	615344	726750	683357	753392	710377	601084	846017	849148	1.20393e+06	650095
611.344379035055/7.37416666666667	620625	815407	754721	945493	981577	955008	1.33184e+06	1.50798e+06	812106	884818	320863	12109.5	73479.6	419443	164766	306286	175891	72544.7	151754	237652	790953	324373	558482	403243	542691	557826	2.136e+06	381888	543085	1.05854e+06
512.504912705669/20.6686666666667	496496	763806	727535	423573	374051	1.20647e+06	260722	1.18839e+06	243516	779399	812776	61694.9	638694	545253	3.63473e+06	1.02559e+06	642285	829464	1.07538e+06	766516	551023	1.1419e+06	4.69909e+06	324703	603581	320829	346885	235292	1.63508e+06	396289
332.332217796005/13.9294166666667	1.794e+06	1.16128e+06	461258	2.57099e+06	1.3609e+06	571271	457519	689377	742954	994990	116201	315437	40604.2	118874	133152	272866	587858	123679	169424	125817	505262	0	64254.6	63506.7	58357.2	408461	608906	450270	638748	585726
393.298338049361/21.2801666666667	82842.7	54061.7	0	43110.3	0	23325.8	31640.7	22913.4	22558.5	0	1.8418e+06	4.12294e+06	3.00101e+06	442083	561440	104432	176390	2.69423e+06	885362	1.11577e+06	67116.3	83126.6	166193	11101.5	21246.7	20937.5	29685.2	86012.6	24237.6	31072.3
407.279069828895/8.697	915216	854281	677248	910125	790775	916484	900921	1.05479e+06	672914	734213	230188	230930	163914	118802	379102	226718	315190	193601	207435	232636	673467	484923	560525	721365	778456	669909	787154	757807	657268	677121
773.717768936132/19.5818333333333	3.12635e+06	2.23255e+06	2.61239e+06	5.43849e+06	4.28131e+06	1.18294e+06	1.88047e+06	2.18463e+06	1.26929e+06	1.22488e+06	0	0	0	0	5468.15	89009.2	34609.1	0	63749.4	0	622430	1.3401e+06	0	758882	1.17969e+06	844538	768883	0	1.23827e+06	565477
346.331756082955/12.9203333333333	364620	353153	416317	307094	171479	319640	204292	296570	305380	253828	779586	336754	477160	33558.1	1.3732e+06	437929	28938.3	860747	215801	1.59901e+06	403768	415516	3.47451e+06	255144	291644	1.5472e+06	484706	298006	2.37052e+06	41034.4
116.070802971312/1.188	454559	304727	372526	630589	214809	583931	574199	232895	378613	208337	389618	338269	599640	174260	163464	318596	350456	618294	271688	1.03353e+06	334553	217014	351975	418722	165343	343857	379647	278796	187104	341739
283.174772649141/3.77325	96727.9	198022	85992.7	161928	92065.7	100597	134775	134294	1.0661e+06	134979	449610	262344	96535.3	79321.5	106408	157341	4.3955e+06	98575	80424.8	96364.1	70247.1	151604	265541	332217	1.18795e+06	172053	166605	235601	266419	1.34734e+06
521.513221648686/22.27	0	3.69889e+06	2.34717e+06	3.36236e+06	3.72253e+06	594836	1.11394e+06	872354	5.62127e+06	2.43023e+06	0	0	0	5.58842e+06	37153.3	4.19246e+06	58629.3	0	2.25918e+06	1.67185e+06	2.73606e+06	0	0	1.98009e+06	3.70423e+06	551307	3.13848e+06	0	4.3365e+06	1.93741e+06
311.2945256906/18.896	357057	615952	217513	470499	229703	541018	494863	298626	927943	252123	372874	418880	614766	404999	712161	225041	329645	678773	1.51547e+06	354787	114672	463642	526230	332396	397430	318052	160763	819936	614846	594898
358.283022742141/11.47	362130	217244	641879	759978	169932	567416	122580	136402	137681	101437	927717	253025	943996	291778	773942	411369	109100	381041	615605	420206	429270	886299	581083	236178	505310	655295	197856	410469	359889	796038
415.30523258108/14.9470833333333	126906	181212	95643.7	118502	194409	149811	222024	137167	141929	166701	1.34761e+06	637089	883299	3.02302e+06	1.49881e+06	774786	1.06396e+06	936519	1.31034e+06	1.82758e+06	85765.5	52474.9	57150.9	139588	80009.8	69736.4	79512.7	103885	47309	84757.1
199.170293481838/16.6034166666667	551918	638623	386342	721834	351183	642614	614325	383167	847025	384866	880181	837703	973934	755811	1.40012e+06	835619	758416	1.01006e+06	1.64091e+06	866020	209493	531648	460634	458404	471480	511316	178610	710506	624546	489498
230.186077144146/1.23933333333333	560949	448638	537066	419562	273327	502413	366509	535435	342809	383771	413788	271885	314992	161565	99198.1	342337	380169	415416	175858	436063	480553	668867	607619	479137	392184	403808	537525	568898	627619	494710
508.474192965714/20.3379166666667	2.1707e+06	1.8457e+06	2.36648e+06	2.91394e+06	1.8428e+06	1.27284e+06	1.90879e+06	2.45666e+06	1.58207e+06	1.61286e+06	22820.9	0	0	30521.8	0	8209.64	0	47557	31514.5	96675.6	1.63898e+06	2.28511e+06	799818	1.74259e+06	892232	937765	1.79036e+06	1.00669e+06	1.55717e+06	1.2894e+06
455.335285216028/17.1170833333333	418146	564543	217784	323426	733350	638949	458134	2.04227e+06	722093	2.18616e+06	483990	269299	418103	407328	936223	426161	453407	342593	857805	593377	677289	239009	827543	177227	341455	596418	235470	456655	268712	339559
518.459291318076/21.2556666666667	538834	444074	414812	338110	2.23077e+06	1.91882e+06	2.39966e+06	382388	4.27692e+06	793192	0	0	0	2.17467e+07	23637.8	1.25741e+07	4.0579e+06	0	7.60707e+06	108835	277383	188327	0	3.90417e+06	1.10509e+06	1.07409e+06	489162	72873	2.10755e+06	2.46585e+06
387.362646952021/19.01125	839418	850015	3.05776e+06	4.92034e+06	1.72748e+06	1.10981e+06	1.24364e+06	1.15573e+06	1.01513e+06	2.02179e+06	0	0	6149.92	0	91791.4	64339	50696.1	0	28121.7	0	930018	653818	0	797180	2.04831e+06	3.39134e+06	1.28415e+06	0	2.38343e+06	1.60781e+06
357.27964832418/15.3653333333333	275802	668633	425685	334023	347993	569713	931686	243483	356206	315152	250774	512088	557368	157496	666379	399324	494894	165120	674459	343517	1.14008e+06	297041	878870	200222	444089	698273	766354	483416	325262	1.50365e+06
374.277714940115/9.92583333333334	531183	514577	489040	620065	551342	555974	506676	398037	477471	559586	371927	266922	281644	283624	453469	305410	386898	206534	220206	342846	549655	403899	389366	494459	582733	548585	496574	571445	552438	578248
260.258284141279/10.75675	428438	266979	313066	200125	207097	300593	370143	254253	503549	315508	923439	412393	879662	1.79927e+06	3.03035e+06	925713	660727	676006	2.32026e+06	1.25397e+06	631294	475157	588417	232327	432636	534980	471571	246708	300357	416747
386.350728115483/17.56	508478	759338	841195	865064	1.01523e+06	441159	675343	950942	629367	1.09738e+06	7061.98	1.65219e+06	1.19002e+06	20929.1	0	68663.2	92048.7	141873	55056.5	0	654562	746638	963036	651776	986118	1.01189e+06	887800	777075	798368	1.04899e+06
372.262369165614/12.38725	426165	740985	466960	190137	382861	632732	940627	379654	549592	293364	413678	456069	426392	246567	197824	350240	353871	382139	462177	201964	465210	167875	519713	65153.9	293161	249267	467040	974318	107318	758764
295.226554058041/15.1123333333333	234500	177773	170367	165390	183198	192988	205434	180749	190792	155351	819795	938087	1.23239e+06	1.63556e+06	882069	2.63902e+06	1.12386e+06	1.3994e+06	837003	1.87223e+06	39472.1	174769	148630	210136	231716	188676	90535.8	153913	183614	189957
438.299054914579/14.6525	614948	682317	274653	861683	510885	687876	1.05372e+06	1.286e+06	885801	817773	70009.9	82269.1	82524.9	195771	237498	104570	179121	212869	71822.5	650197	705996	195252	677841	846038	402773	307028	475574	544446	206740	316460
382.337393687762/21.0613333333333	408230	2.09241e+06	2.51672e+06	1.37525e+06	574904	288818	303430	1.48889e+06	435482	588757	607803	0	1.03156e+06	137043	90881.1	859712	267970	1.35616e+06	210982	504505	333546	5.55997e+06	647551	793839	137764	251330	3.45925e+06	808916	145107	136455
486.36470162497/19.6941666666667	976325	654073	537385	565555	696391	469998	550989	803404	478906	584552	614143	654940	528605	96906.3	445260	251043	171737	361947	114352	297985	471959	712849	478947	410772	750793	675819	769749	589260	467746	587667
287.277659709939/11.4941666666667	649926	584215	562357	306782	300381	471019	320721	515111	546354	409739	0	35564.6	31080.3	81158.9	463703	133905	185825	26647.2	483080	154465	513325	489400	752173	393494	371189	617645	297217	317341	547797	394368
305.185876400383/8.77491666666667	114099	22570.6	183583	555130	209061	135784	438103	128432	103469	285482	1.71713e+06	714511	1.04551e+06	117940	403594	1.14037e+06	632553	1.06437e+06	116229	1.59863e+06	28980.6	116266	101861	25900.2	251879	128671	482070	137512	87415	264626
675.544808478936/18.9601666666667	3.26293e+06	540767	1.30411e+06	1.20404e+06	4.54576e+06	4.10225e+06	1.29864e+06	2.6211e+06	1.66223e+06	5.58983e+06	0	0	0	41152	5246.28	80674.3	94543	0	110069	0	797661	1.60111e+06	370605	3.85353e+06	776663	2.69518e+06	2.41222e+06	1.73333e+06	1.65124e+06	2.06735e+06
365.305521592135/21.3638333333333	565745	935066	103629	1.79784e+06	1.43062e+06	365788	186136	674133	224461	228170	958347	563116	830138	536284	1.86499e+06	137266	147602	1.05433e+06	873057	537501	712395	207179	641901	116385	242421	114486	366013	664239	75129.9	141043
423.274417190144/8.492	839629	747972	473743	721918	635067	638866	1.04794e+06	1.22406e+06	760553	615467	57202.7	69141.4	58954.9	18327.2	95230.9	70370.5	89805.8	55375.5	99073.5	67314.2	475159	298504	321539	637857	483192	336076	877406	447211	299801	378375
423.324506134856/21.58	1.58037e+06	923615	500450	904809	323189	1.12037e+06	448304	1.14811e+06	1.36659e+06	581628	55654.1	74189	43721.3	5266.24	236804	0	0	63644	68923.9	33418.7	396689	149604	1.5594e+06	1.45118e+06	583258	449482	377351	1.36398e+06	649299	267396
407.329729890729/22.0756666666667	1.62084e+06	254982	1.37495e+06	552925	1.23671e+06	391128	404714	1.87769e+06	1.04882e+06	1.15192e+06	498413	627305	424156	52299.5	1.91178e+06	167891	164703	45055.1	1.05111e+06	501872	883078	390848	30387.4	290006	772395	349751	830923	1.58813e+06	1.29032e+06	152528
385.343042644207/13.093	432126	505837	530864	505407	406835	502130	704986	445409	493088	505513	295735	325102	360535	516215	577555	452809	359874	316453	408419	414183	444629	265837	648034	317139	342374	559082	484143	439415	352434	498068
404.31655745727/20.3136666666667	1.10649e+06	560272	279382	340381	559979	528377	666017	420632	485550	466864	249993	169506	224478	211914	1.84923e+06	163327	299870	150196	1.3373e+06	128797	677324	187335	181105	648774	228095	311096	425070	340775	127012	285370
466.317404107994/10.2055833333333	761874	799004	481356	664216	749072	664431	773033	917613	644236	808037	33467	10633.5	5806.78	31404.4	24427.2	33323.1	36842.1	33667.1	21219.9	7421.67	274651	505560	291147	965447	803413	436223	24742.8	626552	500790	22998.4
364.318900413557/21.397	351115	755052	106945	769183	310916	256158	84365.4	294275	62431.9	143780	2.12455e+06	1.44933e+06	1.29326e+06	119442	1.03947e+06	84910	106829	1.31601e+06	114619	891826	194543	314044	697233	22852	193519	119705	383012	580795	322692	268493
556.530890649096/18.4784166666667	178903	234049	56709.7	77724	112074	415190	137041	297933	100998	78784.5	0	0	0	3.72675e+06	3.29454e+06	1.76621e+06	1.51e+06	0	1.08484e+07	8.55227e+06	500770	78335.6	56588.2	381349	787353	503716	513496	0	1.34866e+06	215317
301.449609689047/11.9578333333333	907366	847545	824007	302042	223493	940922	595578	777384	1.15958e+06	687118	482616	0	46533.2	0	1.61016e+06	103284	292411	380482	1.43106e+06	999995	895365	0	1.03573e+06	514208	551459	914783	759475	453465	823892	676446
342.336506789874/14.3613333333333	206312	121354	145925	194108	449873	946677	607393	104273	1.10393e+06	802639	289247	202545	2.20175e+06	297403	621426	1.49071e+06	458956	358960	268632	1.48855e+06	291602	1.41279e+06	267844	1.53506e+06	948229	1.89361e+06	1.63654e+06	105099	1.75514e+06	1.23796e+06
443.352267251568/17.5610833333333	100385	224137	137997	424194	293601	150427	173821	212126	176257	289323	2.65963e+06	1.96301e+06	1.6524e+06	1.27175e+06	290099	984962	1.51641e+06	1.02272e+06	490004	562124	249539	261895	204636	152572	285186	288159	271578	226972	215037	312112
522.356532239772/14.9140833333333	1.39457e+06	574362	378661	2.0071e+06	828752	1.193e+06	94809.5	903581	408772	727453	1.15394e+06	331539	559212	1.01109e+06	910761	1.76123e+06	988543	1.59718e+06	799207	1.96487e+06	235139	280570	333730	434321	524068	451219	409188	446726	309723	270777
421.258992663334/8.51516666666667	582246	701500	422028	441827	539512	660058	892254	1.18029e+06	543498	495142	469013	130805	93092	35633.9	680702	336322	141303	73453.4	245844	412799	328909	197905	303312	397411	383327	280927	883906	440790	191174	334523
277.128301090927/9.79933333333333	545628	385059	417337	863268	434619	545007	350346	536222	666879	487928	490749	196945	108017	794733	175518	429094	138646	144389	506439	169608	429996	691075	411439	287734	463628	241982	944766	253717	417008	529590
393.291173084084/12.2139166666667	286608	481282	344703	200960	382784	495121	571583	158691	401861	267735	624460	624605	455684	414781	384474	51444.2	66184.8	497068	805462	375726	424566	165029	6447.7	106669	474076	433611	626473	777370	189487	848250
773.718061107902/19.3123333333333	2.25409e+06	1.15235e+06	1.89219e+06	4.20236e+06	2.20184e+06	1.78741e+06	1.43577e+06	1.01649e+06	893197	1.47564e+06	0	0	0	0	0	26955.7	5099.13	0	15849.1	0	945073	701506	0	875100	1.70138e+06	2.45228e+06	1.33631e+06	0	1.62524e+06	1.31467e+06
271.226763711106/14.9065	343424	373139	272151	510924	328685	356247	363820	421957	288645	301503	624340	713817	905760	147023	604042	800191	634984	829738	1.3164e+06	967408	87032.5	275605	192180	185185	333757	198510	110129	273055	255284	225335
429.373174990454/21.57925	1.04343e+06	894891	622373	946163	595725	829255	864698	842968	776423	734587	1.74239e+06	47494.3	1.61969e+06	996897	93671.1	559967	555465	1.40767e+06	998643	1.31152e+06	1.04732e+06	1.2959e+06	1.0553e+06	619227	744277	688163	966541	1.52714e+06	1.122e+06	807705
512.50472012881/21.7963333333333	3.76285e+06	1.85674e+06	829267	1.50859e+06	950580	4.90998e+06	1.55429e+06	2.25219e+06	779936	1.01546e+06	0	0	0	1.87491e+06	837088	469547	946466	0	2.39121e+06	1.07571e+06	1.92829e+06	1.40037e+06	0	1.74158e+06	4.04564e+06	1.18833e+06	2.53023e+06	0	3.87074e+06	1.31833e+06
406.365555628472/21.713	237961	469884	573355	793701	403474	221747	426772	778565	369860	454967	1.08819e+06	0	584751	142942	35339.6	111912	62921	1.50017e+06	339352	1.08681e+06	522963	1.71302e+06	1.69977e+06	955478	229773	533641	1.27893e+06	1.46487e+06	311762	544812
275.277643712796/11.2818333333333	482614	327542	524162	263337	233047	397963	466196	397316	682354	382413	24099.2	67660.5	69981	265832	126918	174100	123698	27520.6	488271	98930.3	869378	579510	717654	568877	471718	605486	464211	238886	547325	413579
620.35063952586/11.5593333333333	895026	919171	818683	751151	893018	1.00457e+06	1.06474e+06	967115	968336	792015	374587	0	0	480214	183076	245204	83952	0	342755	339086	777022	537561	486548	491036	565501	758474	817497	622419	535680	841738
406.296144936316/12.4341666666667	522922	786335	477487	269137	527129	563539	810689	390051	427242	289328	482687	687194	625022	119238	211517	70113.6	121242	473309	307500	316709	472695	214993	605371	126749	268745	202107	376336	1.1736e+06	52899.8	622602
300.20112787427/3.77325	94391.9	190050	78133.5	139139	89040.8	84767.2	115665	134389	947273	124752	445665	273505	97006.4	66408	107852	153636	3.52872e+06	87697.6	74297.7	92282.8	73142.3	158128	265226	328800	1.15835e+06	172907	173425	239726	261911	1.26245e+06
343.339274035579/21.397	224232	575465	209909	714175	491376	432614	126165	236992	108939	229376	1.75311e+06	853431	889010	319933	868244	504127	480841	1.14709e+06	232588	1.09629e+06	146464	185708	287470	38697.5	209063	144883	294436	255614	535887	385874
581.534428046528/21.2256666666667	736096	1.70854e+06	984016	1.37009e+06	543262	985968	928436	1.64241e+06	1.10769e+06	851173	214432	0	57627.5	1.09432e+06	179607	43074	227285	273471	162633	101037	2.0957e+06	1.3727e+06	2.15086e+06	1.13895e+06	857159	787339	1.13045e+06	2.01379e+06	1.21242e+06	1.03898e+06
185.153962101983/16.645	482541	555590	337437	632309	301802	565439	542037	344211	762041	344409	784554	719173	870756	662112	1.24978e+06	739788	669384	880234	1.45597e+06	779303	183238	478272	413214	411170	429134	467099	159450	635097	562865	445594
328.321527855512/12.937	1.00893e+06	412128	644792	243776	1.35546e+06	456183	2.1808e+06	636660	1.40059e+06	689236	778132	299032	510375	219332	1.51901e+06	355992	645455	386434	1.38334e+06	594660	1.05695e+06	1.14043e+06	725551	767016	1.11048e+06	901962	762266	242398	558242	695697
399.327892364902/21.329	963788	892912	555789	793448	580158	923911	488656	907689	494072	512081	205180	262562	227981	128291	436469	108608	110563	262206	129101	178713	194623	434406	774225	710738	375582	226101	174255	681641	395718	294269
359.285929542735/13.2928333333333	301864	380239	318534	232143	318951	503454	414623	150450	371789	292020	997249	812363	716920	991457	1.61251e+06	686559	898163	809572	1.07289e+06	874076	603579	253670	483664	55249.2	578036	619675	501447	667643	387999	835835
72.0812269297698/1.25366666666667	196539	107330	105307	438379	105745	263132	177832	218928	187040	113096	920140	438439	1.21294e+06	696127	1.12555e+06	790245	493231	649364	615487	1.03169e+06	401132	59633.1	101591	75641.9	72728.3	129166	80029	192420	77307.7	94585
374.277991314544/10.1915833333333	747316	620929	532386	664887	306016	721553	570363	362553	355637	890613	231075	36821	192215	75784.3	110277	76530.7	313899	314665	32205.8	29663.8	415258	205991	607133	687822	801799	839356	535857	714446	817127	563850
337.273546401524/17.979	29031.6	32511.1	0	25224.5	27041.8	13322.8	48013.7	20755	82807.2	14029.2	1.19601e+06	1.54732e+06	1.45655e+06	1.93913e+06	733629	1.20113e+06	1.00379e+06	1.42666e+06	324409	1.7926e+06	12059.1	12567.2	5415.96	25739.5	31739.1	23312.8	22015.7	53221.5	6489.22	32972.6
323.273224979646/15.995	346010	624150	575505	467322	395461	544044	683699	267202	447565	449462	352017	406865	402033	312394	621011	343788	275929	313078	423298	375383	695151	592045	710340	379521	760901	694090	593491	642540	414705	988998
400.330135235641/16.0668333333333	328263	876673	724543	965989	684898	677602	493748	529693	449626	559293	274233	279621	280751	139904	878043	350230	125572	192629	434269	165221	422059	459868	797236	230358	713125	1.36348e+06	473972	680823	676316	1.2555e+06
317.209096848502/15.0269166666667	181007	137611	101980	131644	137021	165375	27548.7	236617	106717	107102	1.08478e+06	731401	1.54746e+06	1.25574e+06	566874	1.66741e+06	1.2161e+06	1.8599e+06	402117	2.04201e+06	56826	107635	113665	105306	123460	55261	93890.2	102611	94604.4	60267.2
413.26759915007/18.585	887405	1.6568e+06	1.19889e+06	1.23942e+06	925236	1.79041e+06	1.20054e+06	3.05725e+06	1.26303e+06	810039	324722	237631	573750	802735	642686	533259	592112	417033	682319	233931	1.21238e+06	1.35241e+06	942924	1.52745e+06	1.38146e+06	1.38156e+06	2.7849e+06	1.61531e+06	1.13943e+06	1.229e+06
390.272693603798/7.67466666666667	253656	762218	582623	850604	162006	899310	207920	840785	183825	640191	187150	75339.3	119486	60675.7	317308	296583	384088	169054	78744	211215	867892	180441	166683	264413	998120	860861	795459	208344	261699	807059
280.263299309497/11.4773333333333	175391	155534	666717	70982	82264	139781	70654.4	120738	197151	114744	377641	371565	602711	909491	871869	618764	844498	382088	1.11083e+06	687071	523844	85913.8	459471	77636	97310.1	115759	588984	94348.8	109144	93565.8
395.281202143515/13.8720833333333	593330	680005	215804	238581	135462	584542	591255	71631.4	638595	183778	374994	211408	303032	282750	851504	351006	265377	322821	395174	636791	744610	0	974269	72504.3	427774	627982	155714	460617	230689	700962
414.34560606447/21.2233333333333	1.26823e+06	805305	497558	1.14227e+06	626037	765348	390058	1.34131e+06	651600	494391	148099	117006	87007.3	46102.3	108434	25151.9	22066.7	118681	18844.2	68414.4	373886	287274	893638	389832	611569	337386	737872	480805	571382	347132
809.581327132039/13.277	301802	424369	345952	215973	339634	580775	452293	89710.4	273906	261479	719331	673700	658102	601782	440641	425639	480559	676953	480225	626758	700001	230774	505434	26432.3	609599	565820	550099	703414	360818	713808
345.335775575461/17.593	210812	2.21879e+06	4.44967e+06	628060	575988	185147	289767	1.27919e+06	691263	652277	835683	0	922594	580115	105547	3.5416e+06	2.8933e+06	1.35432e+06	872188	959670	136554	1.36871e+07	188887	1.0896e+06	244252	265037	6.7841e+06	457139	192475	166586
358.368160859679/16.2781666666667	882993	248935	282848	339120	103871	377756	278002	242775	549272	272256	0	1.48329e+06	1.10972e+06	119085	152735	135903	221103	3.28533e+06	234406	2.73684e+06	1.00973e+06	665157	848403	1.42255e+06	406609	650075	597011	286783	838518	531189
331.28466219322/19.089	665401	837729	572808	572136	659432	801691	621913	764289	525105	638930	214728	316734	319432	334528	114124	177414	193810	195886	189575	138802	196796	634083	609115	545659	551003	528076	168484	573720	603813	428033
325.176006165761/5.78158333333333	543357	522128	594988	1.19489e+06	636758	603519	702344	573422	453932	630006	384016	114499	176643	110277	49570.6	293965	141448	190501	66815.7	269180	318403	423644	341875	333127	478490	358901	1.18431e+06	466436	520376	484226
399.326687284743/13.9843333333333	511878	875614	949368	622429	658683	406358	544631	313775	350268	427972	118952	139223	80980.7	67225.2	120597	163267	204078	117885	106321	100500	416835	666286	951330	246742	569556	1.05022e+06	491880	494984	448223	1.01386e+06
439.357310142473/18.363	655669	571735	581640	476295	375536	546924	695737	584205	607788	502597	76832.4	357994	53753.1	35506.3	0	62325.9	156766	69732.9	124548	87386.1	793734	505844	1.13941e+06	4.18593e+06	598382	1.17655e+06	376040	926743	792538	864031
363.253390598773/8.56766666666667	453887	674014	376373	583933	579809	983880	652771	516704	382678	585660	28194.3	11321.3	30340.9	0	0	71034.5	38009.9	16176.1	0	31920.5	575243	388552	1.24909e+06	584616	498168	528332	949737	775082	325813	825083
392.288049755632/11.3185	327974	456530	249749	225666	341466	659926	413771	254590	249093	177357	36441.1	621132	369079	158333	75435.6	283143	415150	411368	1.12867e+06	137912	387176	123204	160187	40627.1	290516	445404	309563	428242	44213.1	699355
576.497415354975/21.112	2.47626e+06	1.53776e+06	733178	1.30994e+06	840081	980807	1.13733e+06	1.75715e+06	720892	936253	198622	35881.4	102448	184634	255381	118953	123730	220913	207136	282126	1.35116e+06	715797	2.4636e+06	756071	865053	1.00015e+06	877616	1.8218e+06	705121	782439
390.272476125734/9.04266666666667	638584	512940	459604	591286	452488	626357	517960	573872	426728	484606	109773	109766	76698.8	51052.1	322364	124389	207901	105482	126329	135538	602413	389824	376766	505473	657639	568300	509896	518222	589771	511627
242.247808447138/17.428	267055	302740	92969.9	84036	293782	242245	623183	781397	458608	316915	128672	59510.6	48052.5	146352	914967	100773	120176	57979.8	5.41898e+06	99756.7	182677	50222	194904	105863	173431	164650	280263	1.24129e+06	109788	116541
388.366012778295/19.6933333333333	1.77527e+06	1.6233e+06	1.51325e+06	2.25726e+06	1.86828e+06	1.25616e+06	1.50595e+06	1.87997e+06	1.22493e+06	1.07958e+06	0	0	0	0	169541	348423	250886	0	306293	133668	783079	1.23417e+06	0	874874	2.17536e+06	902551	569234	0	632869	415378
319.233362334665/19.7795	238808	293273	335123	575441	351634	422017	511746	306995	320155	375698	212262	323918	334349	312116	183776	433876	258486	434936	210512	368939	193791	699954	576888	513998	477730	347357	386984	947483	733523	359862
538.520487260323/20.6828333333333	968696	740680	1.38509e+06	750698	522362	714489	427909	497973	808444	776045	704554	202778	255110	468925	1.52211e+06	1.06662e+06	119492	599668	428306	1.04574e+06	389790	481022	494386	675058	665824	839485	628100	671143	1.38229e+06	599364
229.215948928495/18.4738333333333	704260	938107	576872	671171	683995	773130	1.01227e+06	940428	698421	680655	215626	214242	278703	175730	181781	143246	157573	214391	244780	170372	789846	569355	982717	676342	750340	620897	782472	808406	637475	785021
447.350913282858/19.379	172950	140125	128717	107309	187595	143070	184318	92545.9	189062	162752	1.64616e+06	129765	1.18437e+06	1.37972e+06	501839	1.31739e+06	1.59113e+06	199209	939727	1.83235e+06	190647	175306	110094	171626	109575	151533	151293	98097.7	203434	107758
546.489819192348/22.047	1.94274e+06	1.77629e+06	590420	1.83237e+06	382203	1.86135e+06	1.30006e+06	2.57063e+06	1.26331e+06	589003	46684.3	0	0	117300	217525	71107.6	174504	72025.4	434323	452479	2.20806e+06	1.73491e+06	0	758872	1.07744e+06	1.25256e+06	1.03039e+06	0	1.34768e+06	967117
437.236072011843/4.787	142634	275382	151599	225425	130310	141873	172245	192315	1.53482e+06	225219	407525	231165	65181.9	45904.2	83623.6	119381	3.12435e+06	50765.8	47482.7	61789.7	47501.3	126422	264169	289056	960859	139030	124094	183677	197914	1.10786e+06
430.380549455261/18.2136666666667	0	1.03543e+06	332529	357707	992182	1.14871e+06	1.13094e+06	1.16075e+06	629579	1.46274e+06	0	46589.9	5120.76	1.66714e+06	10438.2	1.49666e+06	253112	16662.7	2.53572e+06	2.07809e+06	968586	46971.7	0	1.09997e+06	1.1164e+06	1.11093e+06	1.20037e+06	0	1.10594e+06	1.01567e+06
351.306794925414/20.246	216801	861046	354939	629671	857297	1.11088e+06	275979	190946	346943	449576	852770	671955	698364	283605	1.44534e+06	475842	283020	727062	329630	1.09575e+06	245007	305450	600962	38574.4	623793	520680	367941	553084	814584	853373
537.50887082849/21.1136666666667	1.52184e+06	1.11582e+06	1.08078e+06	953706	794391	801169	860939	1.27445e+06	686025	723473	87220.1	40233.1	41848.2	180614	108774	40481.7	66027.5	126523	154262	71103	1.00236e+06	918075	1.4045e+06	756702	905295	840310	835190	1.03662e+06	725250	931589
526.519847539928/21.97	3.261e+06	1.48552e+06	682166	1.4665e+06	2.21048e+06	2.05973e+06	1.37969e+06	2.28804e+06	1.09662e+06	5.34472e+06	166832	0	37408	188989	3.08029e+06	1.24263e+06	1.67949e+06	669393	1.18651e+06	1.97079e+06	1.06545e+06	997391	6.4272e+06	1.89027e+06	1.96774e+06	4.39501e+06	1.99322e+06	1.11343e+06	1.55983e+06	4.56901e+06
283.262457439615/17.1851666666667	349894	463633	243672	643415	422810	1.85277e+06	210945	290660	579852	218907	1.06206e+06	2.22207e+06	1.50671e+06	514719	1.58643e+06	1.06939e+06	460750	1.64513e+06	1.04712e+06	1.14641e+06	170065	529916	356191	269747	300044	269769	258600	374530	362238	334903
428.361345777581/20.4326666666667	318628	638382	477277	321452	603233	521540	448654	221947	391594	488201	1.02432e+06	1.07242e+06	796087	302764	347308	861859	714826	762647	278646	562037	305837	180214	309028	456502	575446	547771	705191	381070	481316	645664
444.368859086477/13.5828333333333	992073	1.02574e+06	652086	1.55112e+06	1.2502e+06	926810	536094	838730	725393	921306	168974	72306.7	89272.3	90798.1	566743	102168	118575	140452	83056.5	168140	326784	172906	589984	1.12883e+06	547588	415094	781452	683890	240439	314847
303.170118271856/10.3595	115584	145967	189325	565901	255324	141368	467381	147033	108172	346906	1.31534e+06	130569	214107	99952.7	109434	1.48224e+06	548988	255346	108753	1.46512e+06	45071.8	0	66969.9	51140.8	248583	115204	645987	179545	105093	348726
526.519725767011/19.5935833333333	28726.4	1.47243e+06	640567	959185	605966	443578	678710	510263	1.54334e+06	652228	10559.9	0	0	1.42985e+06	83409.7	4.06634e+06	746823	22538.8	3.44898e+06	676415	255115	25342.4	0	534377	2.02378e+06	1.01441e+06	887704	0	2.14118e+06	1.06859e+06
407.279219928731/7.54366666666667	623068	574385	434797	585691	389132	635732	571328	576881	374878	451940	123243	122925	82767.9	80400.5	263555	138540	243597	113291	140165	155461	642905	436055	421132	719635	742413	633229	611991	589958	635419	619622
284.417225281332/16.595	263829	360107	0	454863	0	278847	280755	63457.4	600152	0	663742	617105	727909	530682	1.16268e+06	563670	532476	767848	1.39699e+06	628341	0	163213	150490	145064	145261	158815	0	402442	338856	149718
510.489002828556/22.43	2.53528e+06	2.66614e+06	2.42121e+06	2.97131e+06	1.99702e+06	1.79892e+06	4.24501e+06	2.46865e+06	2.34413e+06	1.99158e+06	0	0	0	109993	267538	312750	1.00668e+06	138407	0	344052	945040	2.7399e+06	0	2.80901e+06	2.01854e+06	3.14278e+06	1.16612e+06	1.86521e+06	1.42998e+06	1.52461e+06
532.368609076782/12.67425	613448	521534	544315	383476	476242	565790	465975	513046	525721	500255	102862	48716.1	55440.5	33136.9	436064	76451.4	41192.8	88027.2	27401.9	125371	537774	396125	567438	521347	571984	535029	618171	531711	599143	568930
393.210127023421/4.49	146778	302214	156759	224832	134422	147911	188350	215168	1.4962e+06	220468	412171	246613	76818.7	57743.9	84028	126325	2.88586e+06	61034.1	52560.4	70631.3	50089	123835	219242	278262	895935	146805	126626	180269	200590	1.06112e+06
344.315765433361/17.1373333333333	836556	398214	244234	366815	237335	294455	280218	304863	524445	274461	1.15704e+06	166695	778744	848280	1.90059e+06	945444	1.22062e+06	890472	1.72987e+06	1.32815e+06	174992	194087	208293	1.19766e+06	400027	208157	1.11872e+06	166201	310615	252547
355.263515595019/11.218	661731	565413	370264	401241	368318	782042	483910	730334	342286	526203	201791	306792	181587	316553	417985	277852	374610	1.40757e+06	230258	179001	363800	87631.8	449851	433109	703628	729227	256968	899902	733375	299140
415.774383614851/6.641	491759	511344	505673	654317	507735	564177	589247	512217	561429	552292	254672	350728	296019	310081	222006	317976	335594	362318	254431	337458	363596	421660	419020	475464	458359	379094	376903	537724	545553	438758
269.283891676621/17.5629166666667	429593	527801	285054	272009	466076	563380	224349	212732	1.30521e+06	247542	237026	138071	120174	328776	486494	185204	155316	133121	458245	80245.4	482969	443875	723104	294554	428550	781844	312694	549615	914156	630625
339.289633247313/19.5959166666667	279052	176349	175572	301485	185674	235602	235100	224059	102689	305593	976826	1.32318e+06	1.17849e+06	1.02357e+06	468574	793780	598787	1.12751e+06	204498	1.04993e+06	121578	97010	78594.9	211123	214886	167580	185933	102374	200522	246201
415.321680880691/14.3103333333333	327169	236677	255019	586050	498559	293323	116693	270468	512799	353536	627977	483569	140927	646921	238895	274752	227836	626714	2.54072e+06	1.19337e+06	120401	16169.8	338009	11355.5	190217	0	119330	684335	357497	12600
601.540508374761/16.595	313812	412134	109878	471243	160487	364303	352967	194726	567724	35310.4	660336	578624	744324	512108	1.28067e+06	565631	501132	806656	1.48146e+06	652742	74200	284330	248937	245976	251738	281282	59445.9	473777	386711	261793
429.319998140847/16.561	251916	326283	133023	211466	180197	22087.2	317978	286404	271188	526290	682283	305575	499041	756190	644682	345463	985814	1.17304e+06	682444	492943	293030	150373	428894	124159	194600	225703	156394	443883	182273	200819
760.586265583179/20.6798333333333	5394.47	1.13775e+06	1.42589e+06	5710.92	1.1801e+06	1.03146e+06	808891	1.25882e+06	794155	879474	0	0	0	536900	0	57810.3	136090	0	2.94042e+06	0	0	5890.19	0	1.12048e+06	1.52179e+06	1.71822e+06	1.12967e+06	0	1.93202e+06	662751
355.263501559509/12.5681666666667	356941	447163	477569	211251	429242	521289	489431	270094	371950	336144	622338	509382	456027	602334	942643	458241	1.02081e+06	504834	621193	479197	547426	286630	869214	178698	340899	432723	439406	511840	218621	951269
617.331478236428/11.5023333333333	162646	165335	323476	891412	344438	268316	507291	325605	167295	598131	1.1009e+06	611413	987100	4656.49	17191.6	655448	705894	1.85591e+06	0	1.11174e+06	114219	62852.5	19790.5	28561.1	504990	164007	677489	126871	96994.2	146796
389.26895370437/10.7438333333333	466546	522464	312286	526609	364265	655567	487421	541899	397688	450227	1.14593e+06	252320	791620	151397	437547	189779	917096	1.41347e+06	182605	236946	468334	408804	538153	445611	532353	1.21509e+06	490841	644784	426025	791197
357.278418772024/12.9603333333333	333627	268786	124934	252530	95707.2	561665	313186	298846	53907.3	145713	276658	404447	398146	636102	323760	296002	172753	1.16667e+06	135698	267963	155857	307313	410351	23030.3	98078.5	424058	141329	1.00453e+06	437766	232911
315.308539812267/19.0226666666667	169627	770630	208753	1.09932e+06	749073	613143	43051.6	241877	114044	357003	760661	301553	460011	440589	1.16756e+06	613790	726727	668087	434404	1.01129e+06	44557.4	145560	117874	60905.8	141146	43873.8	155904	143117	549319	378991
477.309728016225/5.04733333333333	76597.9	163991	79049.8	119385	65271.4	70078.9	85711.4	116864	971565	113844	458870	263098	61991.6	42133.6	90089.6	118507	3.63007e+06	44560.6	49344	54617.7	47817.6	132076	290420	322995	1.14149e+06	150272	130843	195806	214986	1.2776e+06
350.108576635909/14.3285833333333	2.63867e+06	2.26245e+06	1.58306e+06	2.18264e+06	1.57022e+06	1.65527e+06	1.82839e+06	2.10067e+06	1.94121e+06	2.22508e+06	0	0	0	0	0	0	7703.49	53924.3	0	0	103244	0	112004	6056.5	28867.7	0	40615.1	53911.6	19433.8	38949.2
490.426017527656/17.527	526935	481207	322536	386428	437527	545787	382496	350344	545968	455195	1.68669e+06	222762	237168	17216.2	2.47412e+06	1.83779e+06	1.80982e+06	1.45666e+06	24768.8	1.92909e+06	404229	394825	400983	524141	421606	607722	405149	367882	554960	515583
402.3460625104/19.628	407448	631320	641724	513019	446356	304387	430540	241572	244840	421994	141675	296054	106862	554749	89944.7	255007	278019	820525	45533.4	200917	440606	675841	1.04444e+06	258612	679032	814705	745904	949062	503589	1.08424e+06
371.367212694383/19.3151666666667	948716	864631	798958	891665	847639	1.13321e+06	1.01957e+06	833837	1.14827e+06	1.03119e+06	0	0	10510.1	62382.7	602508	802696	857681	0	1.16736e+06	201565	1.53034e+06	455291	0	1.26465e+06	1.19776e+06	2.38817e+06	2.98348e+06	0	1.34091e+06	1.54389e+06
112.00682401685/1.022	320932	239314	333340	256858	250836	336108	219127	261861	395320	269562	723641	512802	647063	714459	836779	607021	564622	684095	798674	694109	579966	475561	459431	294786	332403	405359	434801	121352	449216	360204
594.337058864897/16.2609166666667	74469.3	33212.4	108730	632403	207150	86435.5	628217	374439	70927.5	403918	1.87804e+06	570209	1.3074e+06	0	129844	1.71307e+06	619773	1.09182e+06	0	1.83861e+06	0	0	0	0	254610	23985.2	851636	19310.2	35396.7	88658.9
417.369483990229/20.6920833333333	624265	1.31563e+06	1.16689e+06	625564	1.26541e+06	1.24271e+06	832384	1.68037e+06	1.20717e+06	1.00871e+06	220485	0	180678	870493	590947	1.28067e+06	1.05485e+06	153531	464146	1.62633e+06	1.14238e+06	972084	0	1.0043e+06	971301	998537	672799	0	985616	1.03441e+06
375.289240867524/11.5028333333333	189255	194980	147526	247542	224591	495184	125799	117232	118349	97716.7	405792	394547	256529	471127	1.10482e+06	365173	855898	361283	582189	369885	378477	13039.6	156912	210365	412403	485637	191508	308212	381217	702304
388.256751848288/9.14066666666667	520858	510628	421953	499246	438971	524091	550241	544011	391497	474042	158881	162670	101763	73798	302795	165491	242008	121022	114822	180112	502469	327557	381253	495126	647396	551716	587569	586477	504343	541398
750.574220841769/16.3980833333333	153263	728936	105947	155674	188375	235219	771955	178915	372794	168944	56687.6	302538	169517	21270.2	23519.8	181773	88592.7	90300.9	87156.5	63775.8	412210	162667	750697	83275.7	300867	330951	254652	888240	73751.6	1.32351e+06
403.248362981237/8.609	510848	528962	392800	585650	420782	551603	478208	371759	475292	439837	232907	227211	141952	136924	873632	232818	308855	172773	186223	360970	378976	253626	291280	647514	353657	362340	478339	391808	385891	371099
532.471391874105/22.37	2.89418e+06	1.93899e+06	2.09349e+06	475344	1.28865e+06	1.53737e+06	1.57097e+06	2.4995e+06	1.82831e+06	1.48305e+06	0	47828	5117.56	0	408419	45250.7	179819	149979	0	160741	2.68972e+06	4.61368e+06	0	3.68574e+06	2.11032e+06	2.9783e+06	1.38518e+06	975103	1.32515e+06	1.41626e+06
317.324365780654/13.0438333333333	125836	66633.3	504520	82081.1	167167	356985	302467	247029	192116	301927	768802	328063	545150	639805	1.43659e+06	1.26824e+06	1.7263e+06	560830	3.05389e+06	841896	416253	861589	300083	224894	167878	1.67643e+06	852777	101309	784493	748433
401.341977380815/21.572	2.47118e+06	700670	433558	704072	280312	916798	413259	829043	1.37016e+06	595626	34377.2	43805.2	27593.8	38941.3	194173	27331.9	16813.1	50029.6	94450.3	45413.3	283448	116163	513958	1.25574e+06	488596	474176	322354	469954	1.69907e+06	428048
698.558999551047/20.4626666666667	628187	3.02598e+06	805474	988479	2.26655e+06	979555	2.39498e+06	2.76882e+06	743220	2.41816e+06	574748	0	5199.83	158887	308036	41690.6	189318	305414	367528	219593	2.43552e+06	1.34982e+06	1.51254e+06	2.39153e+06	632064	137986	673241	297833	220580	228495
386.398327480387/17.7455	50937.5	136398	100541	185912	34880.8	178946	208854	106112	406271	165612	0	1.64461e+06	1.37309e+06	20129.6	172370	36288.7	39451.6	3.38922e+06	0	2.89753e+06	766540	810459	57035.4	2.03201e+06	376862	672771	474263	107272	954353	370537
342.300675757525/17.0446666666667	765241	1.16398e+06	785851	725239	1.50451e+06	967512	568398	1.15314e+06	717171	982150	179190	220422	226045	102956	231217	255934	493437	430235	211198	205815	830895	700844	949992	425726	1.14146e+06	1.13212e+06	1.02975e+06	672851	1.15549e+06	1.2894e+06
355.263367538736/10.2596666666667	527351	1.87435e+06	1.55594e+06	828714	693248	883172	323816	549380	389083	641647	214351	157935	179264	232508	501647	254964	442485	417356	238021	160714	399276	358138	476517	395284	1.0133e+06	827795	513156	962656	551485	952547
423.274636274129/7.69091666666667	744298	710264	471879	531627	448087	693376	846451	1.15718e+06	546434	494441	57367.6	55969.2	32289.3	19234.1	77960.8	53340.6	94314.7	43942.6	86000.8	56273.6	493981	521904	340090	1.09383e+06	533366	391559	872064	491397	360495	403775
287.313677752059/13.113	437051	281453	367899	249276	265377	329537	354063	364769	653931	336276	430677	191679	380525	892276	1.24867e+06	463194	270709	258940	107616	765289	744156	943605	603230	579732	551405	398308	710804	244421	601096	371216
511.36009089897/17.5876666666667	918122	396596	330042	853720	293362	625725	946090	1.1274e+06	354533	350656	20536.1	0	0	0	135586	25090.5	0	24474.3	136523	51853.8	1.19085e+06	111077	385449	881826	1.23504e+06	883799	668661	1.69e+06	121721	473328
413.267691241876/12.1826666666667	542238	663906	608735	389124	574852	684522	692962	384781	604991	527825	345114	123943	351245	346748	207766	393153	304779	364656	471644	288541	561588	448737	325143	339331	546232	503218	628903	662085	326211	676429
342.337128039687/20.621	1.72407e+06	237887	653257	182867	607360	304715	596902	193205	328481	143053	0	0	0	0	47374.6	0	0	0	0	0	1.24053e+06	313144	231478	37086.3	1.24551e+06	1.43647e+06	371020	957767	592448	1.74221e+06
267.268111672945/14.2655833333333	966755	979020	881779	843479	1.28253e+06	1.15017e+06	660755	985589	890074	978140	1.29899e+06	0	920290	500875	10097.8	2.53779e+06	2.51555e+06	1.02389e+06	574601	908060	1.86667e+06	3.324e+06	569731	1.15371e+06	2.58538e+06	933788	1.08485e+06	1.34792e+06	1.02032e+06	641986
316.284761454363/17.18675	472740	523034	349632	589804	350695	468624	526787	372227	590687	327535	859338	1.00701e+06	1.0928e+06	552043	933634	743852	855518	1.04421e+06	1.34455e+06	889119	292951	447839	398324	432274	396027	415084	343031	507861	445625	467781
550.347203554162/9.309	699799	612719	546450	659355	729626	581107	625120	861626	534599	579476	117560	40517.3	59030.6	60230.4	101271	58314.6	42174.7	54880	10634.8	103663	513588	473648	414244	388972	642120	515246	822012	382919	493334	647316
481.262336890702/5.05566666666667	120296	247239	123198	189556	111475	116471	147989	175521	1.36425e+06	190325	414681	231302	63531.6	43420.1	81190.1	116282	3.07612e+06	45651.9	48538.1	58643.4	39993.1	106696	233536	254621	850982	123601	109283	155842	181985	988020
395.350745832569/18.2105	100012	406951	47685.5	0	152234	60605.5	1.27754e+06	945767	88208.1	74835.5	360060	0	87550.2	4.96666e+06	2.06487e+06	132704	148408	630341	1.32142e+06	203488	2.83116e+06	43624.8	1.21695e+06	1.13271e+06	442303	145502	92623	132793	91323.3	43540.3
327.231992704695/8.56666666666667	323228	583665	294441	460615	493891	904957	550220	447767	314745	510796	0	6467.48	0	0	0	25471	23788.3	11201	0	0	417761	248337	1.22369e+06	277741	333720	355305	854913	722166	288980	693900
613.36002060633/9.84883333333334	663831	628522	475154	772471	500383	609974	891208	749337	784332	471411	113855	13421.8	36738.7	66814.1	43396.9	80870.8	105248	33292.4	37927.2	94815.9	650232	264056	411141	496956	317845	521401	1.02972e+06	413239	342619	545604
356.267007954995/10.7383333333333	412607	401868	395761	545873	473283	411916	387538	312117	408666	416697	338338	232898	256449	151801	287841	246961	257670	173905	202481	301409	430557	285375	370019	427114	359539	437383	489781	388954	333082	399533
412.415347946985/18.489	777030	946669	599386	1.11673e+06	788176	1.29634e+06	1.65368e+06	1.4007e+06	508244	588096	212805	138497	224078	852792	2.44249e+06	1.19282e+06	2.28203e+06	1.04995e+06	237379	3.70092e+06	1.39101e+06	640749	0	1.29822e+06	2.19663e+06	1.89193e+06	624535	659454	722970	1.31121e+06
354.270370362629/19.512	734698	755108	646944	628144	590136	590816	679384	777328	620408	574217	292229	425262	444544	185120	202265	158906	119928	358391	71447.8	346458	267090	681038	383909	728957	680404	583946	188571	401166	681088	343870
437.396808742596/20.3638333333333	1.27867e+06	1.5278e+06	1.85181e+06	2.94977e+06	1.1528e+06	268210	2.00402e+06	2.00973e+06	3.9811e+06	1.24432e+06	0	0	0	0	292934	422486	209064	0	122171	322298	701844	3.08237e+06	0	6.54736e+06	103616	200634	376923	0	1.71687e+06	895628
426.262339104835/12.1843333333333	345455	253134	189037	398190	180205	379512	847784	370575	248802	373989	252886	407147	252631	379884	56309.9	276148	599383	515892	726551	620112	225676	141216	240528	320226	276523	222844	363586	271953	127895	190293
283.263487482974/21.2636666666667	602949	594964	307838	620700	371966	403131	490965	531296	406279	340394	1.33531e+06	2.09901e+06	1.58971e+06	366524	873285	218820	339042	1.43948e+06	554884	571381	539315	470113	893753	379029	377392	351800	357121	935945	441052	410023
551.359818899585/12.6521666666667	560023	687739	280082	412069	991698	606457	775986	693307	696210	794948	138185	171944	162341	279672	76092.2	155738	180477	98916.2	54009.1	174891	567172	415074	24471.9	283020	296392	486097	589884	369362	559938	413482
413.342247655351/16.6034166666667	754482	630252	581469	677184	699065	665947	355002	999182	705529	579120	92569.6	64177.4	38059.6	0	115630	0	53410	84154.7	0	0	308045	267888	539497	565144	677878	507593	654772	351401	733489	427527
409.346996709133/20.05425	571559	758410	342190	651633	548756	550405	338695	268112	266680	193067	1.65864e+06	1.62972e+06	2.41353e+06	1.25432e+06	410892	1.22709e+06	641408	1.69658e+06	250749	819843	1.22495e+06	1.41217e+06	40236.6	495523	425138	166472	151232	0	612023	136089
433.283814525663/4.77466666666667	80766	172846	79815.1	121205	67070.7	67740.2	87578.2	119632	934508	115339	468093	262137	76525.4	34285.8	102312	139970	3.25962e+06	64823	53478.4	66754.7	49982.5	133033	286011	305321	1.08857e+06	150180	133315	190240	213699	1.21782e+06
620.494906850203/17.195	463522	550379	297339	637487	287312	457045	512959	337294	546832	259045	641209	744662	835503	344957	776232	558835	529859	865058	1.09181e+06	673010	204655	394639	332203	282369	280755	289637	239479	468934	342859	330809
566.551519881215/19.6190833333333	0	0	54799	0	762582	1.81077e+06	1.39975e+06	0	1.75387e+06	1.22238e+06	11510.1	238049	66190.6	2.19143e+06	0	557632	3.27084e+06	903507	1.24969e+06	1.99302e+06	329416	650536	6705.16	434370	383578	171254	643931	492085	1.1548e+06	2.18804e+06
528.499994428765/20.7491666666667	383707	432826	590658	434269	365299	306252	442536	281522	493570	504047	2.17321e+06	0	0	2.09659e+06	1.6995e+06	297615	1.15671e+06	3.62259e+06	1.23119e+06	106753	938830	481496	415902	770440	832410	644727	819130	402013	377124	592033
369.352261378681/21.2144166666667	2.36229e+06	1.9444e+06	1.04382e+06	1.64836e+06	1.52508e+06	1.45351e+06	1.47664e+06	1.3959e+06	821968	1233080	112000	23380.4	30837	0	79459.3	0	18841.2	360152	0	225833	1.91933e+06	1.93973e+06	2.0646e+06	1.02074e+06	1.11801e+06	589615	493785	3.79203e+06	1.55497e+06	1.75057e+06
313.274708933168/19.0804166666667	588490	731342	547202	596357	653384	633799	588216	721494	496664	608245	171058	245210	250147	277091	108836	151133	169798	151948	128057	115955	190127	483858	451257	560415	546953	527164	160557	447747	626867	390980
407.279562816698/9.95708333333333	541878	828164	487254	627781	643242	769340	614538	900865	386578	595679	113962	108512	114960	103853	62499.3	164000	346333	140205	241251	98511.3	535081	281641	486708	371929	727727	566857	773507	785906	347683	662383
546.354203497703/16.3773333333333	1.02541e+06	1.38413e+06	235299	1.3523e+06	385313	1.11143e+06	600781	925700	328262	572732	104515	72659.7	62035.9	68519.9	207231	77092.6	35899.3	125662	64260.4	101297	479260	88605.3	830953	163358	452923	252988	182937	1.44424e+06	145452	481734
414.358403777178/14.1956666666667	1.29333e+06	1.08365e+06	846367	2.274e+06	1.42616e+06	925485	727739	859287	820458	876642	14682.6	21016.4	0	99093.9	356455	26575.9	63679.5	93117.1	110512	341719	435008	74552.6	884187	1.78519e+06	671743	218638	884139	1.10076e+06	120951	128347
547.332584379565/5.541	45288.8	103925	41252.3	75556.1	37690.8	41131.9	51490.9	69517.2	717200	79654.3	238400	140526	26850.2	21049.6	42462.3	60813.8	4.58574e+06	16229.9	22173.4	26873.3	23999.3	67821.7	163914	181135	729550	85634.4	65950.1	104761	116276	830419
445.368314526047/20.4316666666667	342022	613062	475010	346771	652324	502086	442002	266220	391260	477308	820675	956438	580432	213695	313659	746124	627422	609598	203787	488972	315352	262191	305545	456704	541815	519473	672909	376739	473337	614407
314.30535903694/18.7605833333333	179663	899975	441832	1.13649e+06	699888	1.00195e+06	235978	387010	174692	403774	467337	223675	391097	137701	551867	663558	471187	517195	210739	482524	137232	374382	285544	130083	250762	241230	252193	215987	937143	667897
407.279466646196/9.72908333333334	684549	881474	548621	715531	592130	754523	839461	919763	690495	649062	106762	128163	104203	108316	131982	90219.9	113777	102567	83201.9	109441	664352	598178	634264	1.11042e+06	592247	536799	849985	620653	415190	611947
591.317892829515/16.8114166666667	0	0	55970	629715	73477.3	33901.2	323743	0	0	246100	2.24373e+06	386545	1.36182e+06	0	121012	2.22176e+06	475022	1.37601e+06	0	1.81983e+06	0	0	0	0	176518	0	864414	0	21985.5	61996.8
448.306563047254/10.2155	567819	594624	398357	502955	573324	504952	597461	679886	492600	606576	26973.7	21637.2	47431.3	47480.2	101198	38685.6	51235.1	52398.8	94618.3	16201.1	253914	381054	325204	713006	609010	333090	227567	484013	378750	368523
369.352123681154/19	664434	769564	1.03938e+06	3.45107e+06	1.2935e+06	890805	977241	2.28057e+06	813166	760408	0	7138.52	0	0	0	107239	74788.3	0	29863.4	59967.3	740563	212386	0	670754	1.49053e+06	1.17869e+06	962268	160898	3.47429e+06	1.16451e+06
400.33315346851/13.9953333333333	161126	277463	287190	1.27622e+06	493073	134195	169259	99860	100977	145554	24175.8	27821	12829.8	765634	63250.5	6732.89	156011	22394	1.69694e+06	29836.2	138659	2.96331e+06	298643	927507	181303	372744	295608	207398	146896	305005
430.37955085675/19.3036666666667	366602	933282	618933	1.04775e+06	792208	620830	800869	795178	514126	519524	164048	0	72440.3	1.22093e+06	1.44154e+06	1.56692e+06	559585	1.19667e+06	1.13982e+06	2.73409e+06	1.01005e+06	104702	13399.3	751513	233774	392986	318836	725790	258035	269229
524.504931053023/21.9698333333333	2.58698e+06	3.05005e+06	1.13082e+06	1.43988e+06	442865	5.22833e+06	2.66644e+06	4.24245e+06	1.12289e+06	1.33931e+06	0	0	0	638447	562917	432424	649335	0	479280	840474	3.25799e+06	2.16027e+06	38947.9	616440	2.11806e+06	757280	727354	35425.9	4.4433e+06	2.67528e+06
279.231605629082/16.3095833333333	372862	398125	398723	498633	318091	454240	291154	807488	647988	332579	509316	634646	765945	805632	608114	730513	692859	814576	670311	808766	127508	257038	463468	685867	1.09884e+06	215251	333946	211355	556344	382478
446.37117248907/19.696	631180	443919	423683	408299	543093	393425	419588	515974	380594	493162	651574	597200	498291	173200	401135	338130	311143	372966	172254	317203	300691	458258	295011	340698	564372	559806	102752	350022	396566	532955
425.341610107654/12.587	0	31771.2	6508.21	26087.8	15075.2	65641.9	0	5554.93	33808.5	28553.8	345560	544127	194629	1.98555e+06	264401	1.78982e+06	2.061e+06	375277	1.06983e+06	1.36922e+06	0	0	0	154550	18717.2	28219.2	7378.68	34410.4	44573.6	30263.4
372.370796667145/19.58375	955811	741377	746613	671005	878558	1.14602e+06	1.05675e+06	1.12326e+06	1.0871e+06	956242	0	0	0	56439	1.58258e+06	825785	600147	0	929714	581051	989343	518673	0	1.18172e+06	1.18141e+06	1.04282e+06	1.39584e+06	0	982835	1.0784e+06
321.240291997288/17.6603333333333	655352	967684	298131	802326	596920	622323	731792	671917	763231	482194	595403	564429	897938	383152	810744	348286	441187	847710	834466	623857	370091	633206	579515	555700	650388	455168	360445	773150	566585	516750
425.341410393613/11.9948333333333	5937.42	17154.3	30780.2	30322.5	13159.3	29449.8	35153.1	18625.5	27231.2	96274.7	1.03666e+06	1.85414e+06	1.52016e+06	1.22283e+06	333006	1.72952e+06	1.20892e+06	861942	326844	767959	0	80735.2	31482.7	153174	0	20627.1	11806.7	38158.9	43445.5	29149.5
399.326452632878/15.10525	796904	947736	629834	585559	1.11003e+06	583683	387794	744857	693197	559653	161243	170781	78567.5	80038.9	133628	162141	247735	155704	202694	173980	285308	231173	525133	548083	514086	543916	567647	341491	626539	782837
424.277935789118/8.22025	637157	567367	341923	513687	428441	555514	826885	867731	500912	420835	38726.8	50199.3	28788.8	11009	60972.5	32656.8	38613.2	38282.1	56897.4	37730.8	333127	193102	242325	420035	327969	248570	650926	320460	175008	289340
397.480803428167/6.641	229002	261438	225119	432915	240936	283037	325555	251854	298399	280915	116743	219611	151161	148193	100034	157518	161638	223273	84072.4	182581	184298	281082	262409	370268	341611	233402	193925	502627	519560	331343
389.268993760694/7.976	726238	608839	431987	779245	431047	645557	526028	606541	404509	463781	104998	109961	78420.3	45770.4	237075	109496	148006	88345.3	77098.2	123116	600747	386715	427629	555300	619824	572480	539400	538759	520850	491682
543.518269868805/20.0453333333333	434200	181567	388199	479984	339057	298022	866964	351228	486084	180907	27202.6	12127.8	5147.33	2.71473e+06	4.14331e+06	7.02369e+06	2.8882e+06	2.0012e+06	956892	2.29701e+06	389097	625282	39154.1	1.45242e+06	337475	656540	477792	124004	463691	239369
765.566287181612/13.3429166666667	64660.6	123750	84904.9	21919.2	62967.2	207426	161223	5467.17	110381	46247.9	807204	629942	473245	592277	880608	26775	757979	589781	1.0971e+06	688256	381232	37031.7	157227	33748.3	291826	372586	236724	530556	101620	917465
782.570101738365/19.6255	1.39071e+06	750974	514267	712482	551784	442256	454351	771496	438611	411394	64397.5	0	0	1.54899e+06	2.26679e+06	1.3493e+06	1.43989e+06	1.85255e+06	762707	3.60219e+06	447084	524217	0	391100	905808	485314	660415	0	442417	534851
327.123109360044/14.3281666666667	1.62092e+06	1.57772e+06	1.76033e+06	1.61511e+06	1.53993e+06	1.49127e+06	1.70579e+06	1.72964e+06	2.35775e+06	1.90106e+06	0	0	0	0	0	0	7415.68	46913.7	26227.6	0	68788.8	0	80248.2	6069.88	14564.4	0	35508.5	37406.5	10313.5	28729
491.429558486396/21.299	152362	148587	4.6802e+06	185242	1.87767e+06	4.51244e+06	6.15413e+06	151287	7.38489e+06	1.85752e+06	0	0	10619.2	710850	0	795124	732117	5010.63	1.75953e+06	0	81226.9	218036	364835	3.88181e+06	2.76139e+06	2.47804e+06	198883	146818	2.72184e+06	2.84153e+06
521.336156844039/5.307	56661.9	146472	58848.5	96055.2	56642.6	54552.7	65975.1	97274.1	827585	100665	379420	221849	50848.9	31672.4	70782	100088	3.53267e+06	34562.4	39629.9	44915.5	35414.6	113099	249797	267465	990390	127001	100805	159093	183623	1.12633e+06
189.12298730945/1.2225	407486	275944	333680	300664	197363	480184	377620	186021	339230	215752	464864	432961	584404	236475	248896	266426	510981	518147	339425	700099	379158	322630	481697	335278	178837	380441	407277	273182	258550	384668
391.284971868084/18.6118333333333	610268	661392	1.531e+06	908065	1.35467e+06	725321	1.51702e+06	2.3261e+06	1.59046e+06	1.14623e+06	808327	592198	1.23327e+06	1.23436e+06	676879	920726	1.00919e+06	839497	728576	817614	1.42561e+06	927333	627899	1.7398e+06	1.74947e+06	1.43669e+06	3.21702e+06	1.39532e+06	1.41435e+06	1.47648e+06
518.493925930303/19.9713333333333	2.8118e+06	2.81374e+06	2.38141e+06	1.24116e+06	2.15584e+06	1.97323e+06	1.41476e+06	4.82273e+06	760267	2.22124e+06	10834.3	0	10576.2	536682	141565	596852	791145	10116.3	2.6088e+06	130221	1.44977e+06	1.00079e+06	0	930264	1.49576e+06	1.71053e+06	1.71726e+06	0	3.01091e+06	1.7746e+06
345.242466345522/8.91266666666667	593017	539335	290093	727562	433164	599317	378349	396594	292141	360853	0	0	5299.46	0	0	23660	49036.2	0	0	0	589860	593753	558662	694439	850776	555353	777273	767349	470061	833002
704.579024809311/20.736	1.99682e+06	1.18186e+06	1.35673e+06	870873	813003	526766	357619	426596	469703	640627	828422	133130	33790.9	358412	680455	99977.8	265533	659659	572576	34784.8	855527	1.18255e+06	1.4514e+06	1.10415e+06	1.14974e+06	669203	736047	860253	847254	1.03588e+06
331.340004643209/13.936	598560	325279	595455	371713	379574	442749	308322	384086	752744	411519	1.2577e+06	343715	752725	366066	1.1297e+06	144203	396214	706680	126395	1.18417e+06	1.77563e+06	532800	838718	558714	473480	967757	782018	244776	593661	602850
171.137682162363/16.6283333333333	393369	448816	283077	515032	257749	457125	458353	284678	618057	273022	643043	600512	694551	547339	1.00682e+06	600799	537086	723056	1.18374e+06	641567	157181	394686	337787	338341	349077	371948	126903	512556	453826	358153
544.338259517194/14.7006666666667	399143	268241	75861.5	661993	449839	694374	67326.8	506500	65327.7	267840	549691	102221	768746	484525	64554.4	1.00446e+06	804182	1.13003e+06	68985	1.58381e+06	130062	0	163359	308974	525581	172825	264395	352391	149104	60447.7
373.273540375768/8.09291666666667	409613	382357	343153	612689	321816	543060	367432	333472	289300	374354	240640	214785	217732	72998.3	254706	210368	782423	175915	86458.9	179779	300798	241940	308597	448587	507493	461497	303476	648919	582698	417903
387.253502618819/9.99416666666667	580619	595819	416378	844381	674045	759400	609259	677661	384188	573123	205663	226847	159972	171061	308453	130155	339406	255972	157524	231328	401354	284138	361257	452779	615457	558645	644858	625530	429243	624887
300.27372422022/14.7473333333333	238790	234367	130986	226681	176055	167965	130452	186815	74861.7	196196	1.78471e+06	281072	235737	7.75657e+06	1.3332e+06	620101	686171	152638	1.41604e+06	1.13349e+06	283307	117259	153488	57730.1	154664	187740	110942	258993	85041.8	131489
372.383024863825/17.0359166666667	480530	147680	174668	227537	65548.2	277775	155703	226895	348978	226769	22313.7	1.50753e+06	2.28274e+06	0	210346	1.05318e+06	88970.6	3.16628e+06	126738	2.61732e+06	835548	503836	498840	55240	309422	540015	33782.8	150308	636150	316763
405.264052734514/9.40166666666667	710235	713836	409054	759121	479341	802346	765390	813865	488119	635693	285352	262993	226924	245110	533652	249244	398212	252932	271912	275747	614500	332122	509775	763932	521316	729841	545426	838571	624028	497739
263.236778058108/19.5799166666667	108541	108951	89841.1	84870.4	90149.2	124730	109471	154443	115048	108909	1.06341e+06	1.26145e+06	1.75703e+06	1.14936e+06	329547	708881	579336	1.42762e+06	351562	1.13316e+06	37870.7	120208	307315	98526.9	107464	70575.4	35529.1	283880	85416	66273.8
510.35663756749/15.1841666666667	888978	302953	258530	664995	442909	803308	439020	359972	319664	424738	272357	129425	149439	412205	1.31292e+06	454289	341336	278288	375691	870245	252886	38516.4	183098	292636	429725	327316	348464	313060	182820	212430
373.367305968417/18.2221666666667	65191.1	185756	84428.8	0	126049	54466.8	789003	390707	95983.3	38638.4	293928	0	0	8.07023e+06	2.30341e+06	41311.4	112115	771499	1.75369e+06	35392.1	1.66895e+06	48020.3	1.09259e+06	811441	267128	11315.1	72603.8	69315.6	86110.3	16950
443.351978539967/12.6055833333333	48670.2	31296.3	46690.5	66556.5	136427	176618	31975.3	98247.5	35747.4	43890.4	466152	715368	267026	1.62505e+06	382080	1.47873e+06	1.67142e+06	446066	904895	1.18036e+06	0	33608.2	63170.7	229723	32143.8	89072.1	16472.6	30515.1	97196.9	128443
111.010092256586/1.00633333333333	284876	207693	300700	225929	223409	302226	194473	233531	354613	241677	641560	454243	576992	634804	737333	539131	502950	609690	695439	601987	518019	420645	402155	256325	297795	364915	388277	109006	388431	318702
536.504875228484/20.0106666666667	2.14397e+06	1.83081e+06	2.43724e+06	2.01938e+06	1.07148e+06	1.71752e+06	1.49115e+06	1.72902e+06	1.99286e+06	1.00375e+06	99834.2	0	151930	133323	253434	327597	212627	132702	2.47185e+06	404656	1.22433e+06	665082	17008	1.91488e+06	1.39053e+06	901210	2.01606e+06	80617.5	1.05878e+06	900006
343.227109124227/7.1905	441134	408461	244267	466747	281468	440335	317682	254652	250935	233714	0	0	0	0	0	0	5698.59	0	0	0	581698	484434	649203	465460	637810	497937	710206	599497	493484	668149
409.316064148152/13.3668333333333	260130	339191	352166	164545	295617	420356	520213	146313	373930	238852	519535	627746	59482.7	412160	52865.8	390506	75911	60437.2	510906	554384	621323	0	330577	159907	536686	613920	493298	762041	330310	965396
435.297718240054/16.0271666666667	227713	364106	113896	117395	218615	355226	318326	175799	217611	140132	470649	577678	294701	263474	1.12536e+06	307832	582960	491793	606590	826161	216386	62735.6	175651	523127	110428	127545	99933.4	252051	61729.9	122098
258.279204822386/11.9771666666667	170281	139749	247829	121338	48205.9	118393	141367	197432	222399	373620	44067.2	0	0	48406.9	11940.3	47781.3	0	34025.5	0	29546	560291	357608	2.05585e+06	148768	362681	1.2118e+06	619831	366716	3.41634e+06	1.29548e+06
390.272767671961/9.75333333333333	595850	706498	512524	1.49916e+06	843331	785951	680003	766943	522400	924067	104599	128566	89846.9	34030.6	132681	92319.9	106727	102594	37352.9	105070	480447	287936	360840	1.03725e+06	772964	521711	641937	486885	447112	524478
483.381212779404/19.946	534368	434985	400406	336265	379316	357129	413092	353648	564201	485697	356034	371057	306028	213307	1.2862e+06	217556	189982	389369	264048	404396	445460	535996	1.16985e+06	630804	464024	674079	408301	1.21993e+06	307919	557299
426.405744639253/12.5481666666667	436993	348392	398006	528407	523782	294709	61258	299804	447534	301537	826806	310752	360321	431598	548636	493812	608515	334234	306882	389306	202791	370834	210996	353844	384949	394288	445369	259347	352627	252932
441.372949059487/15.3973333333333	444820	396858	763352	382037	445406	417708	353987	212091	651843	338618	147972	396635	75261.5	122477	261027	210538	234407	174729	20563.3	330955	301360	415720	282484	2.7163e+06	180532	750542	245074	513926	488972	693355
385.386075483089/21.713	169594	312152	810444	511792	444449	318202	391194	682914	506204	540621	902018	0	494035	380652	62706.7	262396	339414	1.43641e+06	637801	1.39319e+06	266325	1.19805e+06	888008	979560	260430	611424	1.02486e+06	684923	343766	844766
401.341959905662/16.76225	805263	544740	527650	454399	390417	690847	350959	601393	979780	542649	30868.8	29528.6	12428	32344.4	138301	45465.9	40516.7	36278	121095	52483.4	275453	200528	491403	1.33511e+06	479493	414664	348154	551068	833858	557514
359.232569462706/6.30916666666667	399585	427179	430358	519937	417828	460684	459740	425736	455842	434535	188157	278700	227009	237964	168802	241004	254390	273776	207044	255126	273550	343892	358038	395921	375309	345033	301574	457422	479834	377274
357.29808946598/19.97775	425430	289972	262577	380655	260140	324991	492190	299867	813187	505597	418263	543896	624364	470115	233749	340331	246485	385714	241955	457087	198143	214957	88441.4	313026	332190	207760	180496	105477	242430	239539
486.364467418296/20.44525	452394	481878	341023	408656	407165	402289	331103	265937	281472	328966	892367	1.32874e+06	755847	128723	287198	418655	269041	603840	122173	347583	251434	259829	546405	310261	458317	518238	547054	713916	306475	468089
407.791056012851/6.641	427881	466365	444987	589302	475563	501848	520125	470589	492528	502418	194486	269104	223216	248646	166801	248740	252049	278085	202929	270252	289196	339043	318415	384567	360020	300332	293676	422437	427557	339661
167.088988974029/2.70758333333333	228988	172642	70309.7	253286	101633	312926	260410	297342	236563	126728	721187	357799	835878	99845.9	1.54789e+06	557364	359810	692285	621849	465001	228722	42976.1	80712.5	54904.8	92175.9	223489	69783.4	222702	48036.4	103519
389.269181410084/11.7865833333333	253351	338460	175844	271319	237025	377883	440620	215507	246521	321231	301086	55593	33917.5	240252	51901.8	71770.7	118678	175638	419309	182186	857639	10800.6	518973	296486	472548	430121	574836	733464	62830.2	746588
363.337308005161/14.0758333333333	533048	344744	287220	477895	783554	377320	445406	1.6071e+06	664401	994477	288558	6137.69	287827	44744.6	1.38858e+06	436935	481335	343070	475402	486271	279189	0	30359.1	968795	309382	99476.7	438804	353942	85017.6	127020
398.305539433365/6.641	300741	332416	289932	449874	286826	341138	357853	304201	339001	335845	211580	292373	254504	229826	178661	258544	247011	307011	177578	271753	257532	329155	323806	389436	372452	283759	274501	501978	504661	356034
409.346843951579/14.5578333333333	0	30744	64226.4	0	47857	0	0	0	44398.7	0	820791	1.46148e+06	787153	813501	309030	1.6816e+06	1.28428e+06	1.05465e+06	419426	1.19984e+06	6937.64	47834.7	37286.6	196047	25358.7	60822.5	11327.6	0	32022.2	45662.1
915.603087448055/20.2956666666667	1.339e+06	1.68035e+06	1.41615e+06	947584	1.05426e+06	178816	1.25715e+06	1.64334e+06	2.61774e+06	698691	0	0	0	0	0	0	0	0	0	0	4.36792e+06	6.4704e+06	0	2.56993e+06	3.38229e+06	1.40391e+06	856940	0	1.01335e+06	601789
409.366633797544/22.5511666666667	698293	478808	600288	262520	340873	250040	2.1669e+06	1.02829e+06	388353	285533	311598	0	0	2.57629e+06	5.98103e+06	0	153276	401028	874995	88432.2	4.45713e+06	252522	726220	3.15491e+06	843871	199700	211727	335922	345724	140085
409.345901378275/19.3915	6.72104e+06	6.72014e+06	5.63437e+06	2.44144e+06	3.08501e+06	849431	1.1764e+06	5.78785e+06	696399	685284	42890.5	28825.5	12177.7	0	0	30431.4	93051.3	50694.5	98827.6	21718.9	1.1066e+06	681159	0	673302	1.57993e+06	1.18641e+06	1.96471e+06	0	294535	1.0604e+06
427.357223366941/14.6315	105133	117105	220182	217927	189532	128783	106982	63474.8	218058	150446	1.24362e+06	939792	645456	721770	456824	1.16344e+06	1.01677e+06	903311	3.78293e+06	721917	52473.3	159240	95018.4	591391	60722.3	237113	83093.6	162577	135112	177359
539.523663714349/22.3160833333333	0	1.51092e+06	1.4831e+06	2.00994e+06	2.21479e+06	1.1263e+06	1.05484e+06	705150	3.18793e+06	1.40024e+06	29559.4	0	0	4.47243e+06	77420.9	6.40333e+06	406096	31858.7	3.66629e+06	1.08537e+06	864538	0	0	1.18426e+06	2.18468e+06	854491	1.9041e+06	0	2.59515e+06	1.94225e+06
782.569972806289/19.3093333333333	375780	623574	286644	603066	318327	252779	239644	452860	255434	219959	51981.4	0	0	2.2226e+06	2.08244e+06	1.09967e+06	1.29165e+06	1.39312e+06	241337	2.92013e+06	301804	222123	0	287640	457630	320304	474946	0	301074	475639
592.52897236593/21.2136666666667	247954	203399	108013	584558	97436.5	87383	268094	257768	72456.5	265768	156286	174571	185306	404755	2.72459e+06	2.69618e+06	1.4317e+06	203453	954599	8.91767e+06	275337	590926	48641.6	439687	161850	627497	269782	5017.44	434780	422166
427.361843651165/14.0839166666667	549225	607008	535616	1.25032e+06	896769	371884	459882	220488	536166	295311	157154	126607	98671.3	50720	499226	112862	79089.9	239730	21020.5	197589	153438	308803	654164	1.20013e+06	324174	1.15177e+06	344327	967497	96967.9	667788
652.411230156892/5.97425	46463.8	95880.1	43287.1	71059.9	43579.9	42165.9	45354.4	66958.4	554385	71777.8	235852	148851	31694.8	24821.9	55957.9	74630.6	3.86423e+06	24304.6	27207.2	30239.2	31044	82503.5	169116	202313	725065	103397	81070.2	129315	135620	778604
701.560147697038/20.1791666666667	6.97007e+06	557586	1.54502e+06	1.03964e+06	1.55313e+07	3.50351e+06	2.24218e+06	2.21823e+06	3.27486e+06	5.70858e+06	0	0	11648.5	99862.7	61956.3	84019.7	38111.5	0	164087	79542.3	40385.4	511943	80731.9	1.07379e+06	305296	559049	1.2229e+06	154673	420898	837938
367.307119019863/18.6789166666667	384029	446755	353825	438633	440343	445959	452190	460747	303234	336121	258930	184397	241569	145804	198430	147278	85365.5	261826	140719	273921	480986	261824	586118	331070	431712	491477	435903	456267	406767	444695
341.247917034837/9.14133333333333	475670	353453	155146	581909	314870	757904	253438	274890	71236.4	456965	80308.4	108728	75638.9	43021.7	49476	260324	207489	14984.9	40116.8	38815.1	267955	290827	103995	259468	924407	513611	586267	177957	140250	618438
795.699967785163/19.51625	4.64642e+06	4.57061e+06	5.03616e+06	1.13733e+07	6.01779e+06	1.50209e+06	974731	4.16859e+06	671339	1.86926e+06	0	0	0	0	0	0	0	0	0	0	1.04155e+06	560487	0	605220	1.07183e+06	692026	771486	0	2.82135e+06	250646
450.322312531356/11.5273333333333	380946	495092	301999	396567	272952	417127	382615	345188	510362	522381	34570.1	39453.3	0	0	29673.5	11518.5	53394.7	38053	70929.4	8851.06	134311	384343	174364	791052	948597	394356	140195	797357	424711	359844
992.675163283654/14.1225	621968	185269	0	1.1815e+06	145722	966875	249716	442517	218558	248715	74989.3	53634.8	57475.9	242325	740107	68112.2	80037.9	130508	49067	308683	55796.6	0	135610	0	252624	155946	63860.3	352375	86406	0
369.35212633065/13.57325	1.21585e+06	744681	991643	783090	919800	680120	917413	639883	700438	716988	108705	0	5817.09	216421	42300	213413	245382	0	201286	115240	409327	264068	0	469001	513534	512875	378003	29425.7	514193	509530
496.385370505249/21.053	0	0	752071	0	740117	1.93803e+06	1.57826e+06	0	1.21587e+06	1.03541e+06	0	0	0	2.38966e+06	0	1.03341e+06	895981	0	2.3306e+06	0	0	0	0	1.38465e+06	1.99378e+06	3.27284e+06	0	0	2.45572e+06	2.7823e+06
540.369102355192/13.8235	35856.2	62538.3	46727.9	13652.7	60659	46659.4	24946.1	0	39026.7	34183	669945	167568	316669	126686	5.23025e+06	47310.6	320690	306078	808276	262876	67265.6	20078.5	41440	0	71888.7	141490	32275.6	89595.3	5116.64	221410
572.526092718543/20.646	1.3916e+06	159675	278414	425958	390045	157120	255072	251589	160566	397215	109548	10144.2	10412.1	1.79412e+06	1.64213e+06	1.26865e+06	1.21218e+06	687520	207210	778860	331247	1.31523e+06	66817.7	341343	1.70539e+06	1.22172e+06	255355	1.09371e+06	359174	426953
542.515028656215/19.6006666666667	1.27692e+06	648191	618033	647895	895477	1.37516e+06	378323	1.4575e+06	663911	553031	65536.4	0	0	447058	982709	630075	836105	1.02552e+06	375999	896160	343448	1.58818e+06	29980.8	552268	631641	1.47581e+06	377171	281923	818088	1.05314e+06
369.242683298807/9.14041666666667	486355	464241	368879	497629	392501	494417	500148	469636	335584	412394	183176	175471	115864	97265.2	499820	182873	250137	137498	133575	208377	425948	289016	316508	478798	591065	509218	536335	522823	460691	492259
418.331531115166/21.013	308042	241349	61136.2	338928	127398	145489	90168.2	97340.5	81688.1	86058.1	1.16539e+06	751687	790612	137682	3.40685e+06	108099	66805	640376	1.0449e+06	296920	177086	72130.9	182004	65897.1	60084.1	69521.9	89243.3	363651	30751	70177.9
245.226072940086/17.195	292444	358089	206094	427315	211604	333191	357450	245275	412746	207527	552643	635773	722385	357399	660808	571300	561305	737813	1.20593e+06	637670	149435	268589	244069	238908	221376	234800	198391	312938	268890	276823
385.346823036746/18.1986666666667	873986	1.03936e+06	442804	644092	829262	581116	700464	1.72474e+06	310974	713799	575093	98959	54222.8	265208	277128	94594.9	334842	773293	266046	133912	844610	771976	964522	734336	949009	625449	686795	682100	635007	766609
349.183235633242/4.15633333333333	111016	237858	118174	192659	109320	114802	151959	156931	1.17394e+06	164514	292962	172086	52613.1	23773.6	61097.2	94761.6	2.28871e+06	49314.4	21315.4	52348.3	35739.2	94677	196892	215968	717787	113976	95376.1	144261	159568	837195
371.258373356701/8.70133333333333	782537	682686	572163	812431	570715	791585	703556	738753	577325	613601	222713	211750	175117	137189	524922	240482	398977	199545	221783	228294	572899	454490	532403	673441	687905	619495	442086	653077	618561	647384
520.509172239457/20.7713333333333	124603	3.69394e+06	1.35669e+06	3.21812e+06	593154	1.52479e+06	605391	2.30842e+06	836264	1.88208e+06	28256	0	0	740398	29926.9	2.48452e+06	690223	47055.1	2.59777e+06	69291.4	1.89273e+06	148165	0	473711	2.67338e+06	408363	793380	39522.4	836012	2.31039e+06
370.355383078597/19.5838333333333	1.28569e+06	1.06409e+06	1.09035e+06	1.57344e+06	1.34424e+06	1.51134e+06	1.00347e+06	1.3506e+06	934698	796538	0	0	0	0	9485.85	223120	86306.9	0	5349.73	31501.8	921600	966055	0	743537	1.56167e+06	347374	1.58915e+06	0	946999	667933
286.257046357019/13.75775	64852.9	47792.7	34804.2	46584.3	56796.1	55390	37184.8	84180.4	21273.7	74274.2	420063	14986.3	95748	6.22226e+06	764350	107490	311673	122301	4.66459e+06	436355	80666.6	45202.4	43951.7	0	53648.8	46877	6271.29	66738.5	30313.8	49735.2
604.528342468469/20.1788333333333	516977	404311	698079	379367	392231	783583	517526	782788	1.89175e+06	209328	678677	13443.7	0	1.42802e+06	1.50258e+06	182500	134169	1.02454e+06	494085	74775.8	2.55518e+06	269043	1.18101e+06	4.33895e+06	760158	548698	222815	399121	300593	327994
225.986986298688/1.01191666666667	180968	115822	200162	130591	122087	202406	93402.8	133412	262159	140006	612592	377462	523033	608581	728166	494910	402644	573931	665349	553789	458967	353384	319228	162433	203758	251969	308348	31844.9	302527	223352
542.515397212093/18.4736666666667	113552	150616	37990.3	169168	85777.1	81225.9	606711	278069	61290.5	74640	0	0	0	1.3817e+06	2.06942e+06	4.05724e+06	2.09679e+06	313954	160073	1.43569e+06	328979	176299	0	384522	477075	660779	276563	722073	262873	194501
598.367764954744/12.0118333333333	445060	401808	57473.5	560938	327936	479672	832074	487779	502261	420380	389838	424276	1.17459e+06	10699.7	429305	45421.2	19010.5	572836	5410.07	39704.8	540780	0	399612	38993.8	81900.8	608980	748099	142989	39294.5	139712
183.173992953872/15.995	851800	762653	589300	704048	760950	738171	829509	1.0964e+06	767230	762348	0	0	0	5121.3	17452.9	0	0	5258.69	28796.5	36797.6	460630	581437	647224	679604	652496	454953	403999	580780	661436	487018
327.232214042779/9.88233333333333	403896	390262	136252	380646	203605	502812	253699	198178	137013	138084	0	0	0	0	0	17321	40929.8	0	0	0	575030	430710	393595	610246	612417	446378	666907	307474	270585	711523
374.277506095579/12.6013333333333	365365	509213	295479	221515	280379	669736	527269	330389	363143	255129	427996	439184	353607	467919	571893	351479	656364	386732	669003	413924	606537	243244	569715	174621	449416	508374	989464	951075	269162	1.04742e+06
316.28450458417/11.2701666666667	431035	413432	340996	11669.7	17696.9	29943.9	5483.2	247876	64872.2	292861	613057	265907	447101	1.14876e+06	525847	206897	243415	922666	260899	1.6023e+06	282497	0	127676	360884	284918	113534	32314.6	32006.7	103202	54032.1
367.336513981795/18.5115	581766	1.1323e+06	474392	347105	553911	695707	1.59142e+06	1.21684e+06	688961	757850	283301	0	0	84787.9	224167	5519.94	64771.4	399143	142596	42528.3	1.36988e+06	586934	244451	1.1471e+06	1.0699e+06	948486	1.0615e+06	1.03954e+06	811950	1.10633e+06
701.493303021875/6.574	559386	118868	534027	577730	523634	673328	163460	591930	735202	659751	230739	110238	423249	298640	320818	493453	390083	494428	359433	481319	373848	427160	425325	206442	738030	574945	104327	750745	663604	686588
367.321630907847/17.6268333333333	290424	660559	1.5848e+06	275741	638072	379914	375173	536695	292964	472018	677619	44905.4	365896	186986	99382.7	1.73582e+06	1.34003e+06	1.06692e+06	863708	457502	175791	9.9856e+06	489691	376510	332171	221621	4.08433e+06	584155	489412	340287
612.540644201184/19.7280833333333	454186	601926	89548	130044	131034	620322	1.04631e+06	485319	314425	412538	723743	387894	879401	78503.5	821994	534628	292370	624950	1.10647e+06	1.61809e+06	613550	160309	71863.9	508048	295512	325317	426048	571087	192126	299888
336.287803770875/19.0219166666667	172535	880149	198092	1.2149e+06	805668	606251	131655	314295	345344	337800	408340	180609	304597	137463	670387	182051	164727	371950	111286	373277	46535.8	166178	178924	0	184095	100061	203391	177555	550797	357861
361.30172760798/15.995	225452	437570	395463	317597	262518	364271	466495	168607	295996	290557	238804	265269	281264	215666	451333	230136	161012	210218	293783	247462	495421	403168	509581	238835	472473	488561	417435	449279	271306	733203
348.287189031067/18.6178333333333	176925	1.1193e+06	144118	1.42494e+06	903416	638855	150740	273612	88528.7	306339	416132	283883	412766	1.18393e+06	1.20598e+06	316765	373170	585748	1.29112e+06	479463	91699.3	155440	213823	48068.5	153397	103155	192640	246728	837772	482644
441.336760495826/16.7539166666667	508426	263890	236325	179936	121449	313910	150807	255585	491623	231348	616917	0	1.47921e+06	0	0	0	1.22265e+06	667478	159236	0	100807	56923.3	265502	497153	232976	142251	111110	292366	372052	315401
498.346648408742/14.127	615330	383095	290052	771736	411898	767061	451312	503630	410614	444863	251527	193233	242504	423984	624118	319449	55690.1	333739	264683	449350	189223	0	298915	372866	393687	361002	274675	429220	272514	266967
241.252444650496/18.4896666666667	348061	352755	208588	238805	254639	229074	509637	571953	352645	273132	111678	91443.4	0	36682.5	547392	0	29801	47266.2	343084	46524.6	506492	205564	681216	419713	373931	429928	654367	451879	362170	314030
506.493873593088/20.0773333333333	4.86737e+06	2.69413e+06	2.28944e+06	1.08844e+06	2.7834e+06	478810	3.37615e+06	2.18452e+06	1.66411e+06	4.77562e+06	0	0	0	10207.7	65633.5	163444	51763.4	0	101670	0	2.14562e+06	4.92667e+06	11590.5	7.69607e+06	541964	604553	2.98219e+06	10360	2.73371e+06	5.06245e+06
391.284901476067/12.58575	217749	300789	207522	122954	174990	392838	316080	126672	212908	143571	354726	310940	249563	80034.6	340912	235672	357567	295016	2.92496e+06	297550	426441	92667.8	272377	85594.7	372806	427344	326750	480532	195809	783796
313.274584976515/19.5113333333333	415997	430915	424344	398930	396239	465853	433559	471176	511635	504042	347574	424692	452404	428394	230460	308461	279298	368463	77323.2	410152	173261	400156	417275	655673	545869	467521	209655	434130	600232	366583
342.290750739359/16.0113333333333	35210.4	464321	421655	339935	287361	395149	489463	311585	328744	319802	272873	316217	176270	226276	490770	228725	136525	211570	326862	282687	516316	419714	523800	268111	508638	510158	445014	466997	300639	750601
255.231631425644/13.7663333333333	323102	338242	251346	293865	296419	322322	416212	414142	360129	300142	34402	578152	22610.8	590063	77748.1	574234	522374	392332	81926.5	41921.9	166499	0	190218	266372	303447	203528	156591	200441	255080	253616
382.331389783175/20.3638333333333	312894	208316	197145	252021	187499	105682	285107	187491	181048	214339	720804	389054	444026	317895	3.3843e+06	385033	263152	368317	2.40187e+06	413856	217660	39737.8	61523.7	277046	216855	161893	213547	122701	140198	277263
468.30959852129/13.87325	678570	127740	209633	587236	286770	362707	697583	867513	236076	409664	16817.3	0	0	0	119091	5370.09	0	13460	116793	54126.7	626897	0	288303	763692	833898	384581	398162	893329	71404.9	371342
394.329613149388/21.0596666666667	551648	295673	143346	162727	347362	216692	202062	398182	179194	242784	681967	390607	466362	30378.1	175819	37845.5	21632.9	249642	12098.1	251611	949894	117944	1.35658e+06	135397	286144	218937	477331	535814	242223	300120
224.989815199883/1.00616666666667	182478	112423	191609	131242	121701	200042	90413.4	128465	253141	135707	597599	367530	516680	591038	727073	484333	396523	556406	649725	547836	454553	345061	316312	161914	199131	251339	301045	36844.1	293577	217433
501.355968307613/17.36475	637778	609908	345305	471203	551821	464856	437982	447443	304782	520747	579506	578717	473827	239534	266767	547762	450312	350114	152497	505961	427279	479906	482804	455960	629485	943646	577201	549568	371919	731185
201.184730077524/15.9948333333333	824055	741730	590862	676206	746826	727824	910448	1.0234e+06	764328	760659	5818.35	0	5119.2	11842.7	18987.9	0	0	16523.4	32853.5	41278.6	477844	581595	646260	671753	649386	444702	408171	578369	638664	480000
525.288329259445/5.307	83989.7	201267	94582.7	140083	84518.3	81736.4	109386	137270	1.10855e+06	150988	281628	168015	41727.1	26853.7	61853.6	83720.1	2.59693e+06	27425.6	29847.2	37244.9	27570	81221.2	191972	205433	706631	99762.6	80227.8	121630	136217	788079
284.266714294656/16.244	462755	533020	380446	358351	412411	520993	544729	518243	523658	420743	161477	182422	163517	176035	32095.2	320991	150844	176532	291089	98621.1	186412	353896	344262	469562	468442	346688	146013	460168	447477	344019
356.267036611902/13.3596666666667	231089	306859	237418	119859	205715	343097	420919	109395	289797	166901	400954	412601	396093	295691	237014	351745	440119	391241	454285	427977	434439	0	344720	13339.9	375066	417987	350637	546096	218691	643161
805.550559037111/12.2288333333333	245123	430255	51296.4	128098	366412	376571	669960	107764	323751	50343.8	0	326621	265948	0	18317.2	218434	158051	240543	450173	186489	59319.8	122487	213904	125871	436807	355722	532799	562070	141860	252722
405.264045179651/10.026	425559	424362	308079	595080	649802	579326	461309	514473	338016	505038	314135	342928	245956	206366	382167	190102	485225	381597	201942	297933	300259	237108	296490	385964	512357	444445	396378	558133	325475	603386
360.307924712739/14.951	237821	235865	329506	582387	226443	172600	104397	424753	100663	448743	135321	408570	78500.5	120850	422350	92183.6	179851	181581	315355	623294	480399	244447	469730	92194.3	182802	206478	421365	222120	603641	808829
374.277746417863/11.2024166666667	611575	581433	439285	376138	384267	763000	604457	671832	471735	585769	189140	133469	174892	209666	94492.1	217463	442908	737571	295552	194172	457771	50356.5	534194	453272	603551	558561	364272	731698	550046	491799
552.362936884518/13.0401666666667	611801	343868	425445	485269	316478	333099	407333	320489	303066	339502	213030	73300.4	69838.9	46770.1	144208	5532.31	0	96919.9	25842.7	261083	337598	381785	162335	258703	441382	552125	620097	215122	284021	477011
510.391896299828/17.0784166666667	883203	1.19703e+06	185066	984796	1.04159e+06	890748	403468	1.38597e+06	219416	632157	529249	84062.6	178127	381759	1.31049e+06	331131	232300	357652	465070	538271	134521	75605.4	103807	242615	439251	269754	345633	103258	144024	126405
550.517391325509/20.6959166666667	998397	670892	813632	674647	501288	121159	358938	2.04309e+06	764165	697313	745030	16915	29222.8	283467	373429	588530	176352	866833	188833	204644	441037	1.28781e+06	74573.4	774618	912047	891499	403530	216804	912219	1.29285e+06
589.412866197328/5.8625	281036	357274	310543	358977	320005	336652	314589	386899	434542	339675	230003	289729	192523	273247	210097	261162	464901	265897	188559	333113	174306	247437	278781	308719	394422	279895	229714	330302	347059	364080
409.383338981249/18.4795833333333	858129	1.22214e+06	597319	858546	750090	816928	1.07794e+06	1.4822e+06	919729	950442	0	0	0	59399.3	227685	142137	100375	0	300826	274742	1.09004e+06	502092	0	1.0834e+06	887716	847718	1.22003e+06	20128.9	963169	1.64109e+06
263.236601185185/15.5643333333333	79919.3	86290.4	60129.2	103865	51032.3	101759	113331	82515.5	99892.9	56815.7	774846	786181	1.28292e+06	439191	797429	942483	1.22362e+06	1.45233e+06	588860	1.02674e+06	0	90795.9	51556.7	63951.2	106252	55963.9	10684.8	53838.2	106192	57872.7
429.373227461048/22.5635	618970	408839	429635	466145	520804	473379	402745	459742	431405	570354	624268	557628	408074	119140	554607	265704	439626	462518	157757	426566	331787	506027	494410	430188	653488	749065	624733	575985	636798	641040
68.9830309308799/1.00625	249280	193313	271927	204176	204027	280347	185386	210725	322543	214316	552262	388934	495299	530022	612344	468221	429240	521162	580965	518460	463997	385682	362805	234956	267405	322613	346766	104032	346757	285465
407.279548920369/8.26483333333333	612353	307782	238210	545697	280117	729064	290061	547597	161086	246556	63654	51077.2	21463	0	65284.6	48405.8	139245	21636.3	17986.1	14311.1	297374	347819	221196	551298	526886	545226	339310	248495	459633	496474
475.346158293703/21.997	599402	719174	393837	1.5157e+06	1.28571e+06	994109	1.31546e+06	771302	515777	590823	169903	152153	170094	214261	423637	652109	172923	174346	518885	381325	1.95735e+06	2.5314e+06	321334	1.67318e+06	1.01906e+06	355655	196003	156039	1.50538e+06	2.50031e+06
522.490797755618/22.5315833333333	468960	861807	751234	771899	568481	617891	565795	563882	715385	555260	98050.2	0	51928.7	1.59034e+06	0	2.37515e+06	76567.8	245648	631246	306832	490181	524920	749263	619915	715668	675667	685125	825881	846703	551958
357.355857785591/22.5705833333333	245241	527783	253865	219064	596903	442683	166607	305217	213530	332358	1.82312e+06	558014	1.10714e+06	223791	967608	328432	553591	857792	410109	1.18649e+06	227763	193697	532238	94713.8	336983	250558	533626	292780	580972	597627
205.085559494332/16.0466666666667	425524	373477	85620	469121	415796	467329	382291	420616	567211	432119	262994	250863	242597	248865	228788	287230	240196	241156	253889	270862	343419	396367	377922	414472	395714	320402	462683	450357	450160	356809
367.335425984529/18.9646666666667	1.34712e+06	969090	603568	811457	686947	602456	827646	1.17977e+06	640543	696270	359719	0	5377.13	352492	1.09211e+06	42571	129918	391929	345619	26359.6	804949	584638	1.1228e+06	428068	627313	475032	420938	682305	515001	471182
365.26761955924/19.3923333333333	144087	136049	67275.5	82695.7	22243.5	99712.7	218824	46179.5	183695	27351	706980	478947	642410	212512	649139	199260	107959	505416	1.15117e+06	627736	122696	367552	369307	61701.2	78929.2	24428.8	43620.7	152541	54606.2	91077.5
346.322660455928/18.6703333333333	277991	383088	236089	231659	419133	320713	292140	504175	279287	322559	445807	267216	366606	173578	251505	248807	187775	287655	182898	361426	486259	220860	646555	278346	487083	453767	515464	345432	492631	551051
387.25381272387/10.2861666666667	416188	450116	313044	525507	485618	520813	545413	442962	333297	427116	238173	222192	156123	136606	253470	182810	247944	169474	135029	258951	299126	190539	303143	356385	381308	384044	471405	474316	258073	400679
626.556396890407/20.17925	192261	400055	205967	149362	62163.4	158846	356754	152432	146174	169492	107051	79099.5	109265	409986	1.5121e+06	580265	654011	435558	1.15747e+06	1.16272e+06	1.74583e+06	419985	45998.3	713449	412771	492635	261214	1.2937e+06	199643	295758
389.257412118463/4.49	58977.3	131026	62837.1	100410	50824.3	57300	71024	88823.8	733134	85568	320025	207010	54126	21433.6	68784.8	101943	2.48793e+06	46151.5	43088.9	47025.5	41991.1	105358	188427	243529	850830	119165	104991	152277	172989	947606
490.427853289667/20.6625	0	0	522584	0	493342	177167	154589	46843.1	282602	228459	26820.2	30397.1	35166	506182	0	280018	591597	22147.1	230234	5345.62	0	0	0	501162	1.79914e+06	1.62578e+06	31645.2	5039.06	1.5805e+06	1.57914e+06
173.153340467627/13.596	617245	581514	530543	478251	554988	608549	649607	712995	543379	592354	27606.9	12472.3	21297.8	34129.1	32644.2	0	0	23445.8	151664	51651.1	314969	467066	478517	55749.1	545153	350761	274959	370248	514112	419895
726.56281329667/19.6793333333333	1.10146e+06	701003	887026	527491	523699	451086	573181	577797	636870	553123	0	0	0	64981	948316	65319.1	154228	0	87565.6	80949.3	1.54814e+06	1.34743e+06	2.26485e+06	692178	948848	407711	952483	1.07672e+06	515671	698572
361.238791186212/10.614	405998	678667	155533	450651	206160	773332	335720	519098	323408	168036	0	0	0	0	0	0	15395.7	0	0	12343.9	447650	0	97810.2	32378.1	316519	207174	463905	679154	135234	694407
373.367920604558/17.954	344197	884065	108274	27207.5	675542	245700	3.54245e+06	1.09184e+06	600491	261114	319339	0	0	1.08526e+07	2.09943e+06	53730.2	249768	663553	2.66501e+06	0	8.72945e+06	262700	158053	3.75779e+06	1.59564e+06	124850	175205	289319	196438	118522
328.303837540273/16.7949166666667	333709	273484	115216	352137	182666	267549	155802	164009	74269.9	225108	3.32002e+06	425958	467048	19386.8	4.02783e+06	72758	0	484857	11187	1.98857e+06	347124	139134	211683	0	171787	189221	54842.9	309567	71346.3	161431
506.494074521704/19.5943333333333	420005	810013	447451	567573	951379	992651	660175	300207	1.08945e+06	1.14925e+06	0	0	0	384501	33630	584118	714654	0	589267	129982	280771	425119	0	1.80163e+06	566338	1.20406e+06	356798	0	1.0428e+06	2.20714e+06
483.363562355309/14.668	614720	442617	171399	936510	798082	567957	213120	763449	191903	428007	420861	46066.6	142427	251724	864438	396486	231290	325562	232369	440874	125880	59419	112260	149279	375914	154426	263625	205513	113567	130895
301.264801177438/17.1948333333333	289492	332251	193361	389635	194293	290511	314714	212296	360219	185084	535181	618400	706178	331975	615171	500608	506514	708639	1.04486e+06	596799	123595	235249	224398	189977	187414	198530	177792	292312	227045	233373
388.36610911859/19.3114166666667	905289	1.5187e+06	1.08004e+06	1.89735e+06	1.1845e+06	705092	903835	757941	1.28331e+06	658426	0	0	0	0	78085.1	140126	144077	0	131890	27809.4	490939	405190	0	757246	1.0278e+06	951214	1.59292e+06	0	1.59558e+06	933895
774.721014280167/19.5785833333333	1.39123e+06	1.29842e+06	1.93631e+06	3.1605e+06	1.88688e+06	681017	1.00332e+06	1.26112e+06	769054	672276	0	0	0	0	0	30616	10445.7	0	10361.2	0	342845	786660	0	489518	682064	329022	396392	0	702876	338103
413.342524682476/18.1138333333333	239460	637533	542350	492768	177579	906833	255387	683582	252322	540048	14676.8	5109.82	62740.3	0	36442.6	0	24644	8333.99	0	0	104281	544893	699970	771488	354817	382130	169763	225310	943210	391757
524.504457556379/20.07875	3.76408e+06	2.26359e+06	1.78261e+06	2.20154e+06	2.07024e+06	736247	1.92103e+06	1.43569e+06	1.41821e+06	5.57535e+06	323396	107989	188270	208368	821305	293541	167952	290487	397009	292640	2.4128e+06	2.41193e+06	100493	869720	57626.2	50474.8	1.49937e+06	82677.8	1.61656e+06	7.41755e+06
382.350016059292/20.5324166666667	286378	158564	158178	412122	171698	241078	178303	283853	159461	174472	491642	235224	228899	83938.1	1.96124e+06	196538	244662	170847	1.42271e+06	299873	165061	390552	156009	161684	238789	204757	193545	218418	164620	160454
413.342565665334/17.86225	682343	412172	246517	623731	580647	541516	267114	808605	569581	495070	49426	34845.2	23950.2	0	83292.1	0	34161.1	31862.2	0	0	193678	257415	330977	426628	620840	475470	409568	248959	603778	365511
407.279354293608/9.25333333333333	881050	599271	411249	689086	617882	745969	721916	775130	464305	590757	123842	100343	138872	57102.9	109232	119089	192363	106113	87751.4	102485	361355	216521	337250	476218	474486	403267	639136	443631	307992	405379
392.314555021793/20.4485833333333	799666	420066	209823	571978	340179	244282	318720	280139	259467	268893	349791	153067	167970	27657.8	724830	222718	936578	140861	370602	196203	435766	254925	175971	259076	133603	190657	336796	595394	110559	189938
456.405112533853/16.7615	571180	420682	358371	530764	535855	357943	449945	382630	397922	392645	362879	154876	235063	412709	960194	273374	6582.47	207009	391571	781473	383156	113510	380236	464096	319406	531598	423358	573322	316493	478904
526.519266302713/20.1281666666667	161283	870410	365261	857691	271150	609773	222272	390072	438969	280678	118388	68240.5	70105.4	2.75678e+06	103635	5.3649e+06	824026	139337	4.03714e+06	285415	2.75385e+06	147855	31652.1	404215	316051	197038	366914	27775.7	564499	1.37468e+06
314.305127166506/13.55125	148379	128442	221376	161618	129107	110316	170669	80658.9	282256	204888	878900	658867	1.12346e+06	1.97372e+06	598667	891504	1.40484e+06	1.06644e+06	462339	2.07239e+06	240966	191961	420395	109652	110955	237846	466512	92016.4	286073	27287.4
298.246391590832/16.2095	173188	121154	154538	69099.8	127875	159463	352641	368674	130738	104287	656138	829386	1.21038e+06	884787	107506	822559	859099	1.93875e+06	715937	198517	39564.6	111878	188064	166904	277897	70487.5	56748.5	75609.6	227364	134037
418.371089545851/15.995	448871	392769	282592	601138	582771	592884	552393	413960	510514	577621	969664	246108	402227	462276	945708	751889	581149	810727	892985	1.06472e+06	938451	317275	302710	355437	652439	736682	774931	498685	725307	666152
565.362691399999/5.541	41277.6	96486.4	39345.4	68521.2	33922.7	38551.1	47173.2	63872.9	603004	69322.9	268146	157301	29640.3	23416.9	53916.7	69246.8	3.00758e+06	23778.9	25828.3	29336	25784.3	76396	172690	197444	740193	93811.1	71986.2	114918	128174	821073
425.377961058977/13.88625	155218	319078	419038	201471	242961	242451	204699	151765	246164	306160	0	0	0	0	0	0	0	0	0	0	132188	406147	207019	2.95898e+06	138024	473500	131055	367896	522132	533293
340.258944046381/7.14091666666667	228040	226517	211439	390421	284403	245671	283274	219011	276799	383559	181130	262080	213322	214735	127164	175500	141277	243227	107180	229912	238556	255985	218186	315125	260990	191094	207149	376517	328594	247191
304.261272030287/19.2878333333333	187875	336842	58410.3	127835	156048	186623	437456	1.18018e+06	277056	174886	128661	215303	254658	43060.7	690531	41514	32161.9	199654	1.29362e+06	121549	601794	71477.7	157231	43792.4	61652.1	65824	82827.4	1.16423e+06	38273.3	46419.9
370.365358359761/18.99925	456092	555278	1.08078e+06	639542	740597	500604	654900	998452	689280	688460	514012	0	434105	231529	79523.7	104464	165851	1.07182e+06	433053	755014	395310	989745	560749	914834	716097	1.01909e+06	1.18123e+06	595114	960215	1.12843e+06
165.091507958779/22.56425	580356	351781	388880	422750	457257	398752	416069	427011	389004	504777	548870	432781	274763	92320.6	497800	233402	381027	373342	106106	355310	279807	460398	401999	366564	566529	646212	572747	515456	582345	569531
721.582564744777/22.5406666666667	489207	517862	390020	603277	725022	486381	534228	723881	587835	650705	107914	0	99951.1	155746	82877.4	96007.8	335330	122531	405493	167533	535470	707005	1.16404e+06	1.08062e+06	261625	845451	694502	1.20436e+06	653242	831710
328.339847111183/12.6063333333333	48937.4	145208	40712.1	130650	70533.2	34760.2	32299.3	45917.6	36219.3	34201.6	598384	354038	223024	2.12515e+06	650720	527396	953338	644509	2.16179e+06	1.08383e+06	54704.6	32974.3	29449.6	53459.1	39037.1	34735	44229.5	53353.3	32049.3	60744.7
469.329253631544/18.11425	222894	856414	285762	442402	268250	871595	445262	829504	160689	556154	82684.2	120211	60472	0	0	11155	0	0	11443.8	135721	137011	739772	597164	722195	354404	330076	272765	171081	819223	331319
907.685231917814/6.90791666666667	215523	230377	199956	365625	237577	232177	269290	199815	249032	277962	184760	254128	215105	178754	175547	190784	185530	247420	131655	228583	276929	295640	264957	358783	330242	256428	283548	450988	390507	323968
474.403191529875/21.2736666666667	19745.6	11338.1	1.46976e+06	5630.37	1.59588e+06	1.26565e+06	1.18872e+06	0	1.38253e+06	1.45397e+06	60453.9	161951	38106.8	324323	65258.4	629015	2.54889e+06	45339.4	2.53711e+06	5064.21	18776.5	0	23628	1.51458e+06	1.97339e+06	1.1077e+06	79998.9	17252.9	1.37833e+06	1.49899e+06
412.365770567985/19.6163333333333	25752.9	16709.5	0	10075.2	5466	16768.7	21406.5	35073.5	33527.4	29308.7	2.9384e+06	3.31849e+06	311133	2.01528e+06	123600	1.6036e+06	171968	272533	901767	224785	0	0	23336.4	99622.2	27035.5	34755.7	5625.08	26348.7	25991.6	23090.5
315.122768149506/7.791	18792.6	39166.4	52632.3	13291.1	29995.5	49069.8	39364.2	0	33184.6	21763.5	169721	939946	828313	354659	44288.6	1.10794e+06	1.01122e+06	922633	530281	588653	26304.1	60843.6	80926.7	44991.6	33903.2	116329	28574.2	49214.7	32838.2	157693
421.309247513559/20.0114166666667	639178	435077	323687	603884	409128	505714	234419	597624	480878	311155	205143	212987	175341	44901.2	153020	55392.2	59456.4	157397	91272.3	155874	224818	193890	1.35431e+06	445032	464884	304422	265873	675146	294415	148231
426.321801448207/10.7438333333333	322417	311765	306351	371950	334860	307040	292583	267943	299441	312403	312206	249383	277038	179853	71108.5	220115	247568	19375.4	164185	164006	413927	309619	347146	319799	335407	362978	350306	350556	303975	335330
403.357676990137/17.55875	497401	503932	493338	576107	613445	324183	460959	582952	424116	710672	135439	0	5307.04	0	103444	42070	70183.2	173323	0	76667.4	442468	527548	438928	405245	632274	605236	517992	501246	483180	653744
573.341610358478/13.0428333333333	578431	412360	530924	497967	441564	445190	489803	416013	383274	433134	206227	81529.6	69123.5	26292.8	85203.1	0	0	97498.4	13412.7	253337	337407	361904	272729	25094.9	460825	461536	558628	264093	289905	324757
464.44728049524/18.5105	567681	1.48818e+06	726642	473616	1.3315e+06	1.24556e+06	2.87522e+06	782748	1.00109e+06	835564	0	0	0	27969.3	0	0	0	0	0	0	1.3249e+06	340265	0	2.60727e+06	3.09793e+06	1.20665e+06	4.93832e+06	3.90245e+06	1.63564e+06	1.69734e+06
157.122165639053/16.5953333333333	306814	355346	205813	437303	197265	354265	328952	223009	473343	206736	490541	448283	545080	422610	785215	481973	423273	561422	941973	487247	114215	314766	260328	265561	274840	293667	97762.6	400204	357243	269293
706.592567491/22.5491666666667	1.13805e+06	800965	1.3161e+06	863419	943615	617251	615598	547987	896404	678280	0	0	0	53694.4	0	54045.9	0	0	71735.2	29983.3	951176	1.43833e+06	54813.4	525394	836524	0	950260	70118.5	646593	628032
472.315579477228/6.90791666666667	316267	319199	304293	461486	346487	344869	380622	303299	357079	396071	167732	227146	195363	191381	113128	183848	169312	235181	123793	208432	246896	267096	238103	312830	271157	223610	236496	360953	340220	294662
679.62206177087/20.246	45291.2	572767	121231	404253	571933	714939	72580.8	51135.7	89644.3	197435	480824	297143	364715	140045	931088	278223	143128	399932	213571	838261	41592.5	80041.1	255930	0	267172	184933	119888	195490	494519	497031
395.33257117544/21.214	822534	530281	334777	775321	450687	498132	256661	853405	440566	347143	195078	185565	150168	52287.4	51947.9	11293.9	12029.6	117676	29549.6	89939.6	246773	191488	587680	253979	405103	227726	101543	319853	395471	69460.7
426.382227336401/19.65525	562625	319472	420138	447805	191205	384016	448185	374720	360657	296685	35640.7	273960	26345.9	193125	109011	148901	133834	28259.3	126169	126654	506138	215957	402514	1.90389e+06	272608	934664	97494.8	319167	285037	488540
480.309338432864/14.2465	393350	345650	171256	815481	443577	372440	779042	550277	187170	449381	245931	270869	299485	232168	300175	180571	148658	537231	206641	434341	245556	0	223325	79682.4	305162	183226	414237	213312	103933	142455
635.37739770635/9.27275	200451	252687	204588	311622	245072	243674	468119	271668	334682	251556	351690	110690	193354	166342	53406.7	251570	185236	191135	99993.7	407219	78107.2	56098.2	87045.1	60799.7	106017	104638	228232	114787	33381.1	136453
381.349268733162/20.5449166666667	884703	420784	423904	1.41959e+06	676533	868004	538807	786830	570814	468409	247329	21209.4	22195.9	364183	400219	155784	133464	1.19044e+06	243998	453921	591013	1.14272e+06	447856	377799	682604	632389	678441	766535	558208	422776
270.279127184572/19.5896666666667	120315	605875	77565.9	50601.8	96806.6	103351	1.03175e+06	1.10899e+06	750732	585546	56042.3	41914	28045.4	250358	745899	36148.7	37746.2	44018.7	1.48346e+06	68522.8	276501	235265	168050	389447	75087.3	77540.9	101756	3.54361e+06	60012.3	65408.3
421.259343188082/9.86833333333333	288689	314650	249252	386453	435721	324183	274994	317517	238798	332789	140452	144707	103425	93258.9	119457	144405	159714	115644	151529	134425	190220	180834	216653	209668	212406	251695	300333	246698	201961	235128
524.504775128438/19.594	370971	738974	399754	520309	897522	961674	666448	323910	963613	973592	133896	0	74764.9	168776	342571	727844	541664	96235.7	539846	369812	275689	387566	36352.4	1.5522e+06	481305	1.0254e+06	362222	93563.4	937423	1.68745e+06
471.345631944847/18.629	373774	282593	243165	302327	249810	210984	291227	388348	226934	259854	211645	240617	162567	182249	130290	160218	95782.8	273582	49068.3	87014.5	324424	351825	358698	291049	485457	459574	426827	525236	319229	392240
711.613488258384/18.6770833333333	374584	425068	226578	248008	407897	290459	291941	563730	257037	322770	202089	85393.9	123424	39826.1	98167.8	83738.3	48031.8	116907	43019.1	141494	619682	228111	419967	305434	502524	485444	537845	512643	433649	551435
323.255778062601/17.0163333333333	315035	664830	309956	362806	420670	459735	509616	667860	466305	393905	238660	173067	201212	110760	354921	125354	83969.7	190901	350978	231004	370623	304024	206184	152652	553590	208562	236394	390490	202479	430514
469.365374500896/19.0133333333333	1.0464e+06	663430	688367	790970	1.48823e+06	1.05352e+06	821066	1.1238e+06	532408	492134	0	0	0	847463	943759	862516	279244	888432	94666.7	613395	669066	548730	0	271945	449905	2.10222e+06	273141	1.19544e+06	702211	529948
541.538695145596/20.6686666666667	11291	60110.6	715290	37253.9	309321	307089	375079	597255	198412	308379	130878	58758.2	60183.7	2.53044e+06	87207.4	1.71837e+06	1.45746e+06	93624.8	171315	21185.5	8068.81	25836.2	23056.5	339575	401568	193877	489955	4918.64	1.33136e+06	267173
464.446924335191/18.9275833333333	704182	601052	1.08307e+06	609800	1.95302e+06	549540	424388	261276	758819	507392	316853	112483	277891	77024.2	168820	0	0	290964	0	45170.1	960901	388615	2.53086e+06	305343	385223	827694	531980	538096	637107	603021
774.721364400576/19.3139166666667	1.23546e+06	740246	989256	2.24367e+06	1.30345e+06	1.05108e+06	746539	602561	526832	875308	0	0	0	0	0	0	0	0	0	0	552599	435530	0	557290	981118	847218	781791	0	1.0389e+06	769250
611.344306263789/10.49325	1.08421e+06	549111	468494	899474	632088	629363	1.06422e+06	763174	521177	619011	412522	70105.9	145361	178927	87256.3	244567	140935	123303	82249.3	266077	279757	315475	260457	248305	364576	429225	887487	648813	673574	538853
556.530383662441/21.863	1.55687e+06	136224	836601	1.18305e+06	635187	565709	932195	415027	759008	704755	0	0	0	3.35916e+06	1.68268e+06	1.20407e+06	2.55813e+06	50283	3.73253e+06	3.42845e+06	3.17357e+06	602962	0	149817	904072	1.81724e+06	1.09063e+06	12641.7	1.1996e+06	346407
370.355243044177/18.4778333333333	728163	604561	400039	856032	639933	704190	797085	992958	365404	495086	0	0	0	79935.3	174336	122369	87839.8	183022	0	158657	821348	403590	32489.8	417470	675156	621018	536149	2.88298e+06	617754	600521
356.316224248573/19.1145	151084	81669.8	72621.8	155146	95944.8	92881.7	91340.9	80704.7	134523	78769.5	601793	255548	405938	676649	1.95016e+06	368190	225240	229377	822700	379465	205635	76067.3	84030	63969.9	108529	236093	106924	138747	70719.7	126943
402.371892958664/21.66525	891964	500424	993019	1.19786e+06	790521	1.40128e+06	605933	1.00111e+06	536706	1.10505e+06	0	0	0	0	68678	0	76725.5	27317	0	0	2.19033e+06	1.70368e+06	0	715659	1.80954e+06	946497	555995	1.95296e+06	551814	618293
133.104746475209/2.0395	246187	150473	97543.2	415789	119902	305014	181366	345350	308072	136321	826549	350042	828455	561438	3.2054e+06	700068	348499	569136	691541	589763	505878	53301.4	110932	59807	137299	148235	90063.9	280079	67530.9	93669.3
605.513316123408/21.44375	1.01792e+06	438899	249198	827835	219444	74473.2	195434	299151	78001.4	1.70133e+06	195268	87643.8	129018	249404	1.9223e+06	2.24775e+06	7.44106e+06	126987	1.71445e+06	2.34522e+06	218566	1.03437e+06	24480.7	2.28026e+06	347634	337113	226930	25681.6	1.31142e+06	138867
180.101503721621/11.5273333333333	414289	406946	347577	564689	396316	445547	717705	479990	428658	438890	541952	170602	284553	0	128750	390315	246744	290477	102124	580652	255246	0	199222	102576	240333	303470	641874	204006	85348.4	337726
317.208834956521/15.5115833333333	324270	246102	220853	340871	282319	258946	346379	252853	266255	240917	300971	409751	421462	385910	282514	402656	337332	404647	269508	490868	61948.2	155070	174341	227469	222182	303513	76242	200101	194057	241188
603.515910107272/21.13725	994025	535279	551039	607750	420838	368435	381717	816522	497589	282753	211375	81356.8	70887.6	1.70971e+06	785856	86662.7	164586	551241	210053	157944	2.31862e+06	282311	1.481e+06	1.44877e+06	432489	200013	351181	886338	234110	243855
431.312545892173/14.4831666666667	117244	120533	85329.7	87313	107304	116976	128031	63754.1	98307.4	67258.9	722216	123184	258466	785712	1.20025e+06	536682	653145	283442	309561	1.33669e+06	73660	4408.58	79129.3	56951.6	48289.5	67897.3	66331.5	150981	27666.7	80884.7
466.332106778879/16.9846666666667	250245	286657	102956	362789	213862	299538	512871	478942	326104	315345	279212	138628	562504	349652	1.00065e+06	49771	137545	24419.3	380179	642150	245506	63503.7	309211	226726	197179	167812	187470	261464	97043.9	119710
410.327062989273/13.2605833333333	275645	295342	303048	267524	301966	339053	333145	180289	315454	263440	714779	601551	539196	800011	324800	579745	623296	553100	552050	571826	452783	0	404060	311017	446091	532858	416019	475230	364686	567927
361.237931431277/9.10833333333333	444844	478379	342262	408968	298220	427598	418501	337640	301713	341757	0	0	0	0	0	12828.1	11907.7	0	0	5307.77	350517	263059	421176	307167	329892	348988	462743	591578	298752	381906
769.588170357072/13.2596666666667	57414.5	94068.9	68116.1	36671	69173	151144	118077	13449.7	96009.1	54658.7	595115	370240	355670	600109	982943	313835	482737	419295	684371	479016	243850	0	156443	48381.2	165340	242880	157857	297815	99683.4	383797
407.366837865803/18.97675	583236	421866	485341	457926	339076	424813	494364	529263	484255	459692	0	362397	0	0	0	40827.3	210523	0	162910	52713.5	496786	474438	736066	1.68204e+06	432605	728513	280304	796572	538541	530368
609.328568619982/9.4465	380105	348652	271142	417030	247632	322451	654777	341059	409561	302860	200404	98793.6	169062	67804.5	219416	235905	177407	236741	109559	274783	268761	166071	193054	236557	189961	219164	518690	164994	161523	277322
285.278386457438/14.832	812602	614261	369746	2.48291e+06	1.02309e+06	948430	527690	708783	510065	708813	671201	0	1.07899e+06	473622	49469.9	1.09601e+06	2.56067e+06	722570	918351	1.5304e+06	572281	2.74646e+06	792341	1.15946e+06	530174	698937	801311	841363	666103	519368
411.252093687269/12.4081666666667	434268	572503	444353	215969	382168	464021	599828	388220	407911	289905	50384.9	67431.1	66638.2	8211.29	12863.8	31928.7	35451	182220	179837	103592	318332	187412	352900	114504	193614	178505	289060	542888	95488.6	370991
386.2903178063/10.9239166666667	91586.2	154465	90277.3	265244	145526	190242	51265.2	76047.5	72057.4	50487	0	16816.4	201948	1.16884e+06	0	174793	187038	678561	820601	321249	5997.15	93664.4	163839	74831.2	45774.9	260262	55400.1	116623	88398.9	84655.1
493.478135394141/22.4178333333333	1.37341e+06	1.63649e+06	1.42538e+06	1.60796e+06	1.03955e+06	846331	2.75291e+06	359746	1.47402e+06	1.24069e+06	0	0	0	0	242021	142998	473005	47056.7	0	67507.7	728365	367168	0	1.79586e+06	331322	1.95969e+06	625971	805808	711524	876270
330.300410842825/17.3950833333333	238228	417622	135897	260887	447176	307489	181123	365126	214387	274883	298166	130009	226193	168156	185130	195256	169980	234195	186480	296326	285568	272535	323712	173777	400267	414632	353880	224852	446407	423474
376.321449323893/19.5413333333333	212980	0	36101.8	0	75362.7	0	78645.8	5170	68708	14757.6	388252	113966	129595	160895	610410	161671	93365.8	139099	620852	365042	1.88172e+06	44559.2	149252	35396.9	83377.9	619684	35541.5	123006	86732.6	1.2486e+06
561.504991426/22.23325	73071.4	1.1761e+06	536871	612199	744292	574819	373186	873227	1.08715e+06	712652	96325.8	0	5311.19	416225	104086	693672	161633	99666.9	1.97011e+06	617565	1.2491e+06	146837	0	650893	1.57787e+06	499969	966865	0	1.40026e+06	1.04032e+06
383.331314860519/16.7295	287013	335229	412626	324334	307127	276101	278977	263007	281138	340986	327557	560369	226021	335639	445493	353413	479383	390146	159845	556091	212582	266888	218755	360662	312082	393909	283727	331039	304368	403414
376.293154519188/16.4044166666667	199674	462202	359933	181882	217806	249947	490985	210343	318764	199277	108739	272114	201811	76115.2	66105.8	222545	141013	143636	143141	120991	343779	269529	468092	133305	276281	290456	262233	517260	122745	666816
464.33200681169/6.908	328027	336014	25835.8	452365	371083	355546	394481	341402	376432	414932	148851	207026	177313	198823	95239	179272	141773	212952	123828	196280	263336	277970	237130	305554	274313	226707	238041	343147	320846	263826
356.388978841133/17.088	507242	320833	381562	385940	340250	337716	252556	251490	312736	277834	783699	394944	409754	0	595196	0	0	639103	0	687764	691732	611862	593601	223883	477073	512764	809875	271476	672399	482261
579.517005571962/20.7206666666667	415721	95725.7	146163	200828	202888	390478	158335	284355	151582	152250	74907	41643.9	59043.2	1.3097e+06	4.05481e+06	940588	904848	143766	1.87016e+06	2.80008e+06	444383	250104	0	290448	579871	277391	779792	31864.4	433973	143871
387.253386110424/7.65866666666667	400057	506352	369488	406824	382495	436838	425506	434458	370350	373251	136051	121861	81158.9	82588.4	93840.9	101703	190303	80526.4	77000.6	129819	376912	399458	359190	445002	648116	450443	490624	592885	488957	507498
417.337026478349/19.9775	400958	595797	501882	639715	429821	169660	385778	510646	343976	292179	23597.6	20043.6	0	0	0	17686.5	0	0	0	0	199430	513881	225933	262326	396452	494471	381034	318122	172161	744505
739.555016209359/20.3465833333333	941973	1.97994e+06	518346	441995	1.08814e+06	522910	1.53753e+06	2.50545e+06	1.07761e+06	1.41979e+06	61566.7	0	0	0	99795.9	51688.5	0	73956	51818.1	70107.9	2.30945e+06	1.14416e+06	529504	1.4232e+06	663969	128686	744590	110708	129547	153755
239.148277568049/3.327	76453	159695	77655.5	139679	100701	133210	121514	111256	490768	123871	220459	149889	99335.3	35726.7	61276.3	116805	768084	58424.1	38010.3	48362.8	56338.7	204123	146131	251936	745447	133104	234316	206308	317342	804908
419.315464964294/8.47583333333333	302998	284094	272773	403381	393434	289988	269246	199493	259443	253303	224823	182836	114248	152251	391246	160639	253301	140954	172960	129249	224346	316228	270116	262295	273695	371443	285639	304845	326369	325527
441.336606416002/19.6965	347010	484543	490018	477730	349726	202849	324426	215834	147359	216896	193165	212042	113606	34672.7	87312.1	160535	99964.3	173320	142731	134325	654912	476459	173227	165062	557668	605761	695509	194103	388401	668784
281.250003984133/17.6555	245608	154760	286657	260299	233964	172476	210938	394165	158674	135586	135212	314171	411076	188178	123445	196064	182642	205401	2.48774e+06	215288	196989	429919	433496	456934	260177	399641	133600	389228	492710	469503
341.284331951423/14.8951666666667	139980	331842	276543	240549	167996	249674	342984	98717.6	236014	172461	202104	294043	191646	168359	202357	191105	227772	171767	240230	213272	348521	263330	390771	94563.4	305597	361309	309069	317340	172886	612605
341.284579946348/14.5006666666667	224048	479235	282983	325826	232760	460176	265977	256238	164570	204730	95095.6	132515	92233.8	43250.6	114052	170268	41817.9	115309	62203.1	151528	347925	346015	339911	365563	438133	385694	304086	321030	261663	486708
317.305015272904/21.0086666666667	211705	407532	53295.9	763615	893470	219034	85953.6	252567	102495	137817	507413	321807	492800	327415	489688	125185	92574.4	585254	427310	288993	313938	70039.7	303000	52697	99898.9	44994.9	134412	189420	31648.9	80425.4
579.293509980236/16.061	317872	281130	181454	382114	337428	343784	240762	309986	311071	319136	94195.9	71234.3	62126	74814.1	53082.9	83524.4	64879.2	61727.8	48539.4	64309.9	245282	331168	47586.3	343456	245755	182485	358439	258560	422528	194429
446.373734983397/20.741	1.68119e+06	286472	439508	1.15323e+06	466140	238800	246011	413354	976849	585192	672966	604483	378321	166605	1.00549e+06	334693	126807	325309	48306.8	221392	349889	667928	454247	276814	455403	506417	402413	688203	337558	488196
571.550163020438/20.738	205509	288683	446203	768063	188657	131290	204251	235320	230855	1.07788e+06	49719.6	38352.1	23341.6	97827.9	961840	1.09352e+06	1.53967e+06	40016.7	904068	557015	189009	173158	0	1.21562e+06	328454	477128	255590	0	850683	956423
425.341023654249/11.0871666666667	79969.2	78783	102673	100157	75768.5	94820.5	87920.7	27338.4	96574.1	83599.2	323100	527365	164322	577883	207991	1.1735e+06	975019	568136	421039	632450	47915.8	87244.3	29437.7	52208.9	55424.4	73217.8	46266.9	108878	0	25648
405.26340884157/8.592	435864	645947	335481	487463	375664	1.42478e+06	424265	362448	356508	311456	187467	178288	141729	113848	454076	316516	311344	165186	195681	243485	571311	314591	321058	580700	428112	453308	838365	427793	388618	391839
265.252568840017/16.244	384958	413716	304085	282907	319740	378920	429771	396857	413174	337006	146619	143405	142736	149791	65824.2	153853	126423	151283	251040	89514	150587	276137	266517	367019	368383	274090	116355	354637	350696	277449
526.519121972354/21.54325	637744	539746	645247	838430	253669	254018	128752	968697	118034	210843	2.40642e+06	496929	424022	174083	6.5232e+06	167209	47540.6	1.24616e+06	160499	2.25594e+06	285072	275444	1.60516e+06	54319.5	122730	96865.5	133824	181842	46383	103955
272.294675807105/12.3206666666667	327058	117692	193468	110135	167444	108792	96540.2	217750	255513	174874	310775	139662	252309	817723	1.12717e+06	547833	229532	215397	653714	502341	295052	399444	180676	254391	237653	197641	576122	85342	188507	173365
397.274087082415/16.39675	155512	461903	78541.5	115750	161453	140991	373191	131638	249196	118194	39689.9	159910	90340.7	27202.8	29084	85669.8	47807	57547.7	54987.5	45806.1	371435	161026	561181	69177.4	177425	215368	127062	589758	69808.1	789837
297.242175125259/12.5776666666667	21424.7	15381.9	6458.14	33806.2	20381	27661.2	0	23278.5	20186.3	19162.7	473779	484758	714127	425796	386538	3.01227e+06	230170	629371	847175	466785	0	24695.2	0	19361.1	20330	12148.8	0	11853.8	23823.3	13803.9
566.519672863109/18.4533333333333	178911	551168	239207	335981	182613	889945	880275	653353	556222	539833	209705	5935.61	118638	711277	29954.2	203435	393963	163387	368854	100694	522341	284143	556314	758989	555791	574034	582804	662002	765893	806516
441.370703982872/16.1348333333333	91333	139473	169915	111066	116643	108921	117602	64798.8	162509	117523	319399	523839	580646	571289	194963	428562	73079	751682	48669.8	1.21497e+06	120805	162223	91898.9	544831	98710.6	118198	98117.5	192747	148653	170637
281.245848712227/18.4835833333333	216392	356602	117698	174258	173568	252844	451135	501099	214062	182988	113965	122473	130953	155231	253833	101031	189785	148639	311813	116481	471799	138175	428499	367029	354312	401606	516022	513544	338512	304905
405.264050468868/8.21633333333333	538375	478645	316238	536615	407890	504284	627335	639807	435074	410377	101045	94493.1	64703.1	46760.4	138119	84460.4	132336	80209.2	91152.8	92275.6	326460	243261	276371	423618	379047	653231	532546	366466	250009	310248
318.300384411121/16.5951666666667	214256	277274	180428	289692	178320	263114	252746	163224	345971	180274	485693	501199	565673	347268	770628	374914	364435	561546	768556	458905	141646	292690	251899	256486	263725	299918	123279	359537	362477	299870
296.258001964557/15.936	146050	122897	96995.7	88060.4	106074	114949	179240	96593.6	199411	118758	519596	388697	449999	441065	402755	480678	435599	365859	443374	582452	152361	150300	166133	150695	126453	125938	206552	127709	98607.9	143502
317.324500141565/13.8588333333333	202983	151745	236964	240424	78442	228241	150610	94913.4	321452	239031	0	387958	939847	0	59875.8	601269	50891	415972	170352	338968	590256	0	644968	421405	274824	662434	605011	181761	682079	528768
489.514350154598/19.7296666666667	210379	146015	182447	122459	97666.6	190317	55205.2	90149.3	53165.9	204637	203719	137081	26426.6	386345	1.02148e+06	426152	1.34712e+06	250162	6.09767e+06	244642	38098.1	23324.1	113321	16666	30996.1	34396.7	14352	594887	56287.2	33331.8
560.502627512151/20.6799166666667	172361	738681	1.0442e+06	3.04582e+06	1.10218e+06	1.2336e+06	300605	395663	601594	950140	46981.1	27486.2	36954.6	437986	60128.6	809203	343860	108117	195404	285639	405497	134568	18491	828409	860013	541165	672354	34263.4	750883	747007
458.359157822149/11.5778333333333	91273.2	105937	119220	237480	153645	208313	105602	173570	53617.7	88732.6	77343.5	42090.6	144572	86612.2	497884	194211	335220	9072.55	826539	1.15696e+06	96879.4	49583.2	71235.1	43240.5	58162.1	94857.7	161460	124502	17642.2	53085.9
725.555869613996/20.7	931338	556740	651794	570324	427883	351809	385113	332744	371127	300549	358504	0	0	85207.9	253283	22935.5	55131.1	213874	231690	15691.9	760828	871348	1.35271e+06	480118	503716	344902	667779	884251	275156	467588
474.430925205225/18.1605	151766	223071	128281	113323	45918.8	186083	179231	177738	175183	224649	1.46005e+06	1.08104e+06	1.6212e+06	91698.9	818759	169329	19625.7	1.49008e+06	0	101907	50808.7	0	33150.2	45479.1	84029.9	33268.9	42936	5560.3	357847	120160
458.335951659517/11.0223333333333	18290.2	24865.5	11085.1	30765.3	11505.9	41468.6	0	10479.9	11684.3	17763.9	892997	659523	542178	359083	889988	512006	429316	554419	434958	589946	37344.8	41592.9	46730.2	48945.1	58000.6	41862.2	59744.6	63578.1	48454.9	44105.9
781.561000147559/10.7448333333333	207175	183437	184327	342379	263138	190915	183941	119738	215422	209998	165503	85267	100190	34942.7	130044	74520.8	83249.1	0	41156	128511	240083	125276	0	195832	147599	203951	197357	183626	132528	180651
459.346983798858/14.1843333333333	91205.6	93389.4	136125	79199.7	233121	101728	100734	59179.2	82796.2	99977.4	736449	459659	910708	581769	407619	928182	503519	605144	275031	416340	85259.8	177300	61625.7	49741.6	130523	64943.9	104896	115435	79293.5	98191
338.341794123027/20.82525	648678	664502	604233	617218	602730	590177	1.32485e+06	581211	587550	583604	179256	152393	173989	95562.3	109907	95305.8	111170	167000	148148	86434.9	266653	248748	284091	227909	190978	200759	224222	389542	194217	203833
498.488618680124/21.0990833333333	673022	564073	354415	547712	228020	243299	903597	509895	268152	758754	0	0	0	63311.5	226480	238448	121061	98154.8	0	97863.7	615912	834778	0	801160	387684	1.73815e+06	1.04191e+06	940481	606373	366974
283.26430869497/19.3976666666667	127931	101492	253234	85691.9	92642.1	139099	213362	21070.2	169275	118091	410882	216652	374898	242037	757387	251556	196093	325929	2.04978e+06	479575	142928	218470	144775	48656	83632	79500.6	74585.3	491897	95792.5	104364
255.231826210598/19.1266666666667	429189	513253	185718	222307	204017	377309	346453	853138	293522	254986	232891	196836	171386	410617	649841	110671	89565.2	158102	562070	157865	288312	620788	432494	155651	563685	180314	302396	412974	181996	222352
342.300956188243/18.4996666666667	240377	272028	127551	247740	234526	430219	375231	451768	190915	259885	394949	220509	311143	288666	1.38695e+06	278883	134209	188450	355668	233938	394528	164260	268743	497801	259723	246484	538662	314914	207033	287351
419.315560128956/8.82925	288318	259406	277572	390102	481394	263639	256318	201161	276879	261700	195062	158285	74577.4	159944	350231	144864	152285	125344	136127	131686	280562	301815	219303	239843	274520	367761	314090	277472	245622	391574
298.17841311424/7.9285	333139	300812	325210	420909	360365	403966	627236	523251	401433	374218	224262	41898.1	77261.5	160745	75886.3	27969.9	88692.9	69915.1	93829.8	29203.4	285999	175247	218203	165645	177622	254751	491842	182910	185546	342704
425.342826661304/18.071	373771	1.42627e+06	121325	979404	734672	928425	564914	934298	386535	982030	506398	344331	1.04077e+06	269294	298275	783334	425892	401222	126128	143360	995556	1.87638e+06	1.28769e+06	871412	516693	792448	1.10341e+06	145802	708751	1.16687e+06
136.074753008283/1.73916666666667	219975	187035	107775	195905	97100.9	263111	203228	144236	251566	112333	135302	178130	436702	184194	614672	187533	203758	399654	102601	117360	85858.8	65719.2	133177	136743	103443	184065	131351	129959	97292.6	90141
314.277739536501/20.3288333333333	10245.7	34680.4	58471.1	0	100139	70639.9	95396.6	16401.3	134740	11096.2	218560	403327	462429	147220	278147	200719	501109	516431	2.71286e+06	571852	116482	40390.8	31066.3	140721	34719.3	58391.2	43144.8	30728.3	18636.8	20812
362.317495773156/10.6785833333333	376470	287980	260122	296992	242573	162123	238834	190907	248845	243308	156838	40739.1	77864.9	88123	116555	141488	194505	109561	53090.8	103018	251952	99347.7	289729	131714	224329	340703	217427	221088	479271	78102
371.258343923097/9.04233333333333	479339	564356	353555	479012	335022	471323	480729	453907	366757	357416	110993	120241	94891.7	65698.3	200625	137192	172387	110150	104498	139670	380616	258431	281817	435119	410752	408966	402792	390079	415768	420394
468.31043584067/14.2973333333333	311205	180910	217841	501995	108348	240872	417306	345767	193998	228922	76484.7	27487.2	106045	120322	652187	139836	284044	39201.5	53445.5	382801	475534	207983	312888	282050	258121	94383.8	220827	465150	83827.6	111210
407.279195354874/9.44825	328665	356954	262323	318802	286330	409313	339043	306620	289024	304613	163926	190512	198905	15678	102766	155225	340024	205672	51181.9	122427	317988	254462	404765	340098	301590	323215	337930	356117	304686	322349
631.971790864321/6.575	140857	196640	168485	204308	174117	185847	204075	178673	187841	223428	137684	174660	151723	131759	108972	79235.8	45793.9	226907	89361.3	172662	218742	184515	166343	149432	255813	149976	147706	239809	242098	200708
482.457815844201/18.572	501420	1.57524e+06	577478	355126	1.07831e+06	1.23481e+06	2.35682e+06	323908	805333	672770	65781.4	0	63220.8	0	128957	0	0	35095.3	0	109279	1.30791e+06	280546	102689	2.08463e+06	2.46453e+06	974426	3.99247e+06	3.19838e+06	1.52088e+06	1.36448e+06
696.588812179276/20.4793333333333	960840	234770	417961	492727	306012	340238	560004	1.57764e+06	140856	249418	180621	107971	108737	32993.9	59019.5	10483.8	23431.4	204626	82642	343424	376091	211112	178596	274440	264803	359344	915102	410857	128238	305781
384.347204531912/20.9528333333333	680570	697076	661728	896856	936381	661228	2.03739e+06	670789	607316	1.04996e+06	663267	150338	36179.8	70322.8	98640	64011.1	54111.1	549212	67144.7	69340.6	423486	898285	304855	693941	493570	440976	470329	314454	420876	658059
316.284610913504/11.8910833333333	189983	133605	186434	144638	187993	115082	99127.3	160798	139367	144208	275417	1.09782e+06	612076	83316.3	120776	175231	60912.8	89657.1	88478	260356	381120	190142	316670	223920	218514	302974	304867	112159	336372	249631
378.2983608268/19.7825	530750	392272	152386	428205	319061	254249	240052	279294	210455	189544	264840	157352	293051	143569	764375	76464.2	46763.3	24374.5	215603	116773	236204	223157	209723	164071	153240	168263	140438	589556	81202.3	125081
411.357958514856/13.58025	210884	329527	333118	219104	269437	343004	452480	308796	294979	324556	25694.7	138114	193617	244335	427787	270967	199417	146353	244464	241225	219343	142893	232719	22043.9	171603	214187	148715	177637	123939	27721.8
552.535109491924/20.7208333333333	145133	228279	1.47473e+06	214020	483988	445387	380331	597415	423685	307496	131171	135312	124847	446664	158427	547307	385757	59502.9	659301	78623	182873	179017	42593.9	2.61487e+06	649137	2.16965e+06	340783	87878.3	1377357	541361
373.274193779262/14.61325	119678	414380	220197	139901	229951	274346	410484	309788	287267	226357	67094.3	106970	63114.3	61550.8	103530	97827.4	150330	106523	98737.4	86951.9	305096	168062	401121	79998.8	213005	249946	249308	747698	81272.9	718034
298.274161122957/15.328	77000.3	87038.4	35311.6	50677.2	36805.8	65899.5	129587	28507.6	103572	38392.5	78539.2	33523	36455.8	29074.4	478560	104088	87946.7	42581.2	4.65155e+06	62743.4	48410.8	17858.4	34010.7	12517.3	20755.6	33539.6	31621.1	248270	29651.9	37882.8
387.253103601775/8.21916666666667	334227	345490	203219	345428	228540	332470	346846	360438	285652	237044	372652	372271	243047	222600	392599	265959	271933	314950	227312	319615	259845	209984	233402	518054	324169	268008	322261	296740	265552	267456
305.157159160497/3.77483333333333	76276.9	163753	74495.4	136850	81870.1	84204.8	106854	115595	798214	119814	196332	123870	53547.1	20263.8	55975.2	72416.5	1.53451e+06	47377.7	16596.6	42783.8	28938.5	68404.5	133274	161281	516126	83423.1	74557.7	109696	124058	535325
293.20888527245/14.5871666666667	439501	577551	386710	360689	535099	526919	468051	616848	343108	449828	53216	61031.5	72864.4	89966.8	23818.7	150346	77038.9	112039	58715.1	95619.8	303642	277829	473644	535227	619492	360811	252272	440612	456514	428480
388.303792966122/18.562	144608	313319	117831	501701	978173	59815.9	616885	203470	144281	117250	24626	33666.9	40292.6	329442	1.85645e+06	9.11988e+06	7.80627e+06	448804	55258	480013	625442	0	0	0	57039.8	0	0	113413	0	54830.8
245.226358006987/20.0951666666667	1.20138e+06	2.18326e+06	1.75197e+06	931568	1.52083e+06	2.4646e+06	2.67153e+06	3.4383e+06	2.72494e+06	1.52736e+06	120680	125419	182930	74128.6	173937	36204.7	42295.8	111772	376404	146569	3.6083e+06	454172	6222.67	3.55705e+06	1.81651e+06	2.36274e+06	3.19963e+06	11812.3	2.83338e+06	3.02215e+06
372.261896763134/10.1271666666667	392647	334519	273405	401023	320443	369370	294168	354430	205115	329169	15761.6	13713.6	14483.3	4786.86	48931.3	33274.8	72218.2	21389	18537	24803.2	222931	262401	298307	273532	343214	324562	288570	382661	380068	338284
639.565756739089/20.6806666666667	115081	0	104439	0	0	527062	665125	320270	310025	341946	504126	259959	339269	131309	389665	116378	0	628682	379987	1.25891e+06	1.08836e+06	400898	328699	1.09496e+06	243396	88775.4	713419	1.66014e+06	92120.4	210260
429.373754897108/19.5836666666667	321896	401313	300913	414478	290849	322475	292974	452084	339580	304950	465716	218300	296795	539653	491105	502017	453644	764660	345041	1.38759e+06	298813	157128	203815	305842	265788	209816	178927	920840	269719	212570
615.315305716171/16.2608333333333	91371.8	54244.7	158390	530367	157857	98256.6	510335	351448	83032.7	367984	644389	438016	521653	0	120291	796342	302305	457500	0	1.04493e+06	82637.2	28046.4	5662.16	0	309519	34831.8	576412	51167.7	36625.2	108207
326.287681876835/15.2665	90546.3	96152.4	10904.5	115558	77014	55809.2	37725	95544.2	22328.1	90621.1	2.83332e+06	176055	161935	5.43745e+06	2.66282e+06	474694	731605	267163	3.09653e+06	1.19198e+06	116481	32638	80745.6	0	42619.8	69161.3	0	30422.5	0	34229.3
390.319166326758/20.5321666666667	422560	730441	212480	345276	449139	349630	948671	739666	263687	421714	0	0	0	0	378035	2.12654e+06	9.43778e+06	0	191751	352045	91790	404520	0	403636	66280.6	79329.3	487770	5341.83	73274	109847
684.580743299865/19.9211666666667	581556	208252	425689	267046	368453	634000	886471	842768	203143	335912	90576.9	128127	130917	0	52139.4	88078.6	0	105873	350012	331410	648553	159885	44966.1	293206	291379	390958	925183	278548	129201	304696
483.363846421192/19.6285	118423	213418	70621.7	95026.8	222004	207088	171424	352547	214545	361679	883181	439137	449873	428556	185895	533278	326131	335210	636806	427752	95672.7	71987.4	213195	63352.6	84431.5	67908.8	105234	135450	53776	94250.2
372.261976785473/10.6596666666667	359129	291954	237762	373889	243323	293351	392764	235538	329149	213022	148737	138192	165698	58606.3	233678	97368.2	128321	168794	71288.2	175034	280479	159153	264993	250286	177434	200546	227827	189041	150133	250802
397.311432330545/19.5103333333333	494146	477938	432959	423401	276756	655445	331667	673437	187603	454211	125411	118798	146773	106780	269194	175716	144432	125793	97133.9	152008	136104	186084	186579	437289	186295	162490	176485	142578	186608	155557
285.278717797743/14.2766666666667	522402	581338	466918	519375	759325	650261	393600	566107	448104	560099	1.35887e+06	0	533922	299144	0	1.65061e+06	1.28587e+06	1.55982e+06	357493	477175	483839	591172	378463	718367	615178	518470	646646	684602	614822	920331
354.336767107868/20.9076666666667	197720	588821	194322	487350	697030	401510	119093	289419	136068	271483	633388	255614	557784	120813	584302	247192	362461	603607	263229	506022	150971	166132	299224	63554.7	216388	141476	309804	219285	497986	448082
436.415808089509/18.97125	368486	242666	626990	932006	1.12778e+06	669176	944745	1.10571e+06	777074	763002	15781.9	0	0	7695.53	16440.2	10868.5	38578.3	34036.4	10403.4	63765.6	443372	564541	857198	741033	267072	834726	783038	1.06803e+06	641951	934545
415.31065980156/11.2923333333333	412169	301995	240101	476977	431735	437599	234266	378673	182418	308400	122646	115594	92397.6	50554.6	209289	78167.3	95719.5	79929.1	144248	141316	130277	205405	183299	231861	325306	270365	157985	380330	215386	213923
402.376238379779/17.5196666666667	395368	229138	190251	244466	301958	285439	211936	150493	197784	259349	996801	438012	561735	0	403476	0	0	662172	0	913098	478454	414808	419170	100468	329376	395941	617066	206864	402823	367091
621.526724776584/21.2293333333333	358570	700292	423238	655089	417685	268614	565472	484665	280342	301988	73351.9	0	90619	76220.4	67792.6	21981.1	56042.1	159298	41598.2	85454.7	610141	955559	1.48271e+06	437058	438065	308417	948151	1.19591e+06	355650	435055
455.315253967194/17.9636666666667	521675	477108	181479	192558	230937	396595	210803	360355	743027	346659	73987.8	78467.3	60371.2	74653.6	351075	82439.8	73272.3	91903.1	145104	105873	145772	109963	420016	894280	345547	213270	137029	568039	491820	306270
564.534649181322/20.5338333333333	146921	516499	766899	134603	453362	255711	651310	1.12058e+06	462264	323954	402208	178937	107886	303833	1.39819e+06	294653	415200	556414	1.45949e+06	212536	2.20879e+06	67009	453417	528525	167592	365564	234209	15664.2	220837	224580
507.497701806972/21.9594166666667	1.66064e+06	1.82852e+06	669053	1.43798e+06	273530	3.29606e+06	1.62668e+06	2.57148e+06	1.11576e+06	835445	15674.6	283280	194931	34578.6	365600	222038	157573	0	331364	511605	1.12203e+06	1.32474e+06	0	1.02424e+06	1.97815e+06	814285	997152	0	1.88958e+06	1.62579e+06
264.240196309287/17.1945	203382	246031	134309	301502	132749	215629	243000	158955	277766	132963	387378	454351	506013	254491	450295	394871	389683	520882	829858	447641	87322.4	182674	161513	148820	141779	142348	121720	228856	179126	174033
346.258569028527/7.82133333333333	220796	217898	197129	124139	153622	226674	282558	158617	227582	179751	269359	278508	213698	207578	740569	254330	366246	354273	458925	255305	200120	214357	368071	214512	230878	344517	144010	304262	165916	313277
272.258243169624/15.2133333333333	123929	564484	132167	574234	1.40917e+06	533142	85457.1	106937	147429	204597	48500.2	36439.9	73930.7	85797.8	85471.7	105039	73602.6	102661	212995	92799.1	32426.4	66106.2	75720.2	21632.5	115371	95824.6	528210	159140	284681	280220
310.310492189518/21.3471666666667	348333	231461	151488	190531	197123	172455	504658	395124	238051	130030	96954.6	249911	147291	53584.1	544337	29392.4	24301.4	184702	1.04097e+06	97057	161833	241252	244599	191565	85174.1	88915.6	228747	795116	604497	83897.8
427.357733539423/17.8423333333333	232760	161734	86578.1	166300	117709	200945	109813	226048	305435	184094	972685	1.01437e+06	184789	351813	55118	226273	391217	336369	317421	536103	117811	98900.9	164815	226135	228797	180925	171556	144469	315958	191833
381.3109999602/10.3766666666667	50873.2	0	5173.04	25433.9	0	5742.39	0	0	0	33064.2	758223	726743	701935	891140	2.13703e+06	788001	164795	734150	105692	682979	29636.4	4802.98	34338.9	0	0	5585.32	5623.31	0	15952.8	12083.5
569.314607983773/5.54116666666667	59338.1	137997	64780.2	100601	61250.8	57337.9	65419.3	93337	766145	105872	193129	118172	23341.2	13373	40882.7	58231.1	2.02547e+06	14742.8	19844.4	24856.1	19246.5	56361.4	127806	141347	473836	67280.6	54521.3	90123.4	93043.3	568743
371.258220748956/7.542	911063	381140	318292	745443	298423	456865	404937	415404	298894	335478	83976	75670.4	61599.2	64453.2	281386	110702	181031	67005.2	96192.6	98033.2	385080	277500	267548	475590	458583	425432	371171	403552	451938	382138
527.357268427645/19.8794166666667	475202	447945	274766	148598	256409	263620	1.26419e+06	658869	380963	460860	46803.1	55406.8	45611.9	48146.9	66895.9	46232.6	36490	57261.1	46307.4	49896.8	477697	147811	51508.8	230014	156760	192626	342334	78886.4	85718.7	135106
340.29141030358/21.007	243813	353703	44155.5	607222	688725	193228	97737.1	239048	104870	125705	475156	337914	449663	186028	393431	59599.2	33454.8	476131	270029	285233	381538	38761.7	325098	47485.7	92111.6	46362.3	97416.3	257229	32723.7	63733.4
345.318944879732/12.7493333333333	47491.3	76342.6	148350	184715	106040	203947	83725.5	106177	114678	120100	206879	37463.2	96576.2	362513	493062	193166	233363	205921	35260.6	412766	15921.3	68815.3	616486	33246.1	81684.9	377423	75964.3	64546.1	1.01239e+06	199352
605.393294555185/12.1965	147601	269263	244296	68086	236182	231674	409023	46560.6	240352	137127	213536	220027	161571	132509	0	144324	94424.5	162453	12896.7	127831	236389	18476.5	109161	0	219538	201837	247527	307912	65629.9	65699.9
494.326755745717/14.80925	241346	120407	240910	370345	129378	259949	174028	594150	137489	737379	19998.3	0	29329.7	14066.7	147145	61726.5	77837.3	29847.5	110949	177398	840211	306924	964627	112314	265051	144831	31864.2	291356	131264	269310
332.315785780661/12.2593333333333	130434	124977	84527.4	100804	69983.6	150259	183129	48069.6	432883	139145	161118	78620.4	121494	208471	313561	137478	199583	265254	74642.4	419867	267303	153022	853995	137674	186491	629374	295609	132161	767809	315815
534.490622806862/19.9968333333333	90278.7	81331.5	167112	45645.6	130302	292177	113847	237060	137491	250682	761390	1.73928e+06	894481	652447	425746	1.03734e+06	572404	788808	908741	771684	54575.9	107100	0	129189	802851	115903	24210.1	0	219934	241360
180.101056226293/8.76658333333333	53973.4	65012.9	82882.3	245313	103648	62231.5	217617	57016.7	45672.6	133650	781373	307207	474885	53803	56920.5	533753	164761	469705	48602.9	737120	5013.34	56886.1	47090	5197.32	118820	57807	245755	65767.5	42907.3	121634
622.557012298299/17.7458333333333	78027.6	562268	28081	1.00406e+06	588443	443063	26150.2	75914.7	14398.7	194739	219768	92304.2	230455	107604	594950	180182	143780	247308	95798.4	424279	0	48555.6	49808	0	46888.1	31224.3	62697.5	58321.9	271021	216723
356.266819235183/9.9315	225856	228444	215093	266225	244274	257403	214905	167418	204092	250685	161085	86905	120372	118204	201136	128780	188136	92488.3	96932.9	151993	231122	174092	188174	204620	260827	248722	220966	253641	241144	267254
443.331475017048/19.396	180694	216748	100059	121298	218539	197712	34990.4	241849	147733	136875	325303	257732	345849	319272	678609	158841	164546	282391	379392	301258	128622	47882.2	89397.1	280142	86629.5	87316.5	167475	98659.8	56859.3	102841
269.283742045176/18.1978333333333	218164	177541	124686	220369	242152	115016	129070	145800	263357	196627	124787	134841	141405	0	106428	68879.9	58168.6	120923	72664	32538.7	306001	157845	257040	291512	266958	394350	635772	625573	581798	396211
447.308578278075/9.71808333333333	385103	246962	265464	1.43632e+06	421486	284763	328351	219070	256029	285139	122339	124807	124695	96072.1	394675	138072	150645	133950	174533	95314.6	347651	243394	699558	261192	287909	430613	981247	264805	217030	336127
209.18968357746/16.695	341701	336766	86730.3	279332	315709	366009	524537	451711	333427	381428	230932	217634	250921	201799	65486.5	230546	200554	263531	487451	230614	164207	121219	385927	336967	367361	373801	146766	224863	332182	382279
453.33620974094/17.8628333333333	578380	419901	104648	532054	429814	365863	236962	711901	343744	311655	17950.8	0	0	0	42083	26002.3	0	10879.4	0	10304.7	223158	197326	190933	265401	419292	234178	235682	204645	357195	241140
816.583069062217/6.641	349294	383544	349634	407233	370084	364254	380679	372471	380302	376029	254002	282905	272516	268724	262817	290561	272710	295388	235479	303269	264256	279166	273316	318482	327888	293475	282915	353817	343473	291968
929.666981245822/6.90783333333333	303020	309398	280015	371151	313476	312191	329981	308134	321177	331190	209749	246035	224542	218515	186544	224812	204446	242580	161418	254503	244541	240303	224597	267819	272724	238020	251178	297745	285984	255694
345.242533810017/8.433	258727	1.23057e+06	239069	419341	231158	283696	264886	283698	203740	283225	32105.2	24262.4	17522.4	5046.06	0	83993.7	90209.6	29892.8	5423.44	46663.7	217125	494716	293267	699639	643655	259099	282504	283636	237630	246187
637.306142772642/19.6258333333333	176374	236187	144544	143214	227195	229041	117175	162463	109974	146011	113235	142468	170379	56848.4	67636.2	85100	67659	122661	45055.1	71694.4	74747.4	210317	270373	72548.5	198449	209865	530745	131486	343559	238052
575.232086348258/9.79333333333333	243270	129869	167451	508048	175398	247308	125189	248622	348528	228727	144347	0	0	328801	10318.2	108341	5362.87	6918.22	143845	15393	115417	268783	108334	50169.9	122677	34294.7	339874	35895.2	104141	152547
422.37842309525/19.1158333333333	706747	585025	564315	471344	371325	698060	707226	446759	555636	629325	138927	6090.33	38058.8	0	272816	88725.6	0	115451	0	77379.2	249955	134133	229730	397209	267004	320485	206852	1.15502e+06	340865	314653
377.308580248078/10.1846666666667	293944	191710	191276	199503	194689	201050	171289	175115	164309	191948	122390	102084	127970	104148	87998.6	99902.8	122636	93038.8	84329.8	102861	193186	4500.59	223165	149379	175909	220520	240947	162280	184768	176608
358.282734899651/16.3986666666667	165017	386593	307810	167835	187670	213299	431056	188250	273736	172491	113627	242761	176837	25799.7	97950.6	227573	174993	133206	168093	132444	295040	235824	392795	117999	243972	258900	229693	441780	117045	565907
350.302765771087/20.4943333333333	169188	360588	345209	735807	253525	451290	184890	131360	153100	383706	791286	449014	326848	279928	471372	329517	165268	386175	169805	790291	174935	138293	294289	44395.7	195260	60775.8	109765	239557	442560	351100
533.435256188426/20.9220833333333	732644	579110	213744	367472	571393	117290	849293	701959	390967	520163	78499	0	25319.6	0	22781	0	0	56508.1	0	0	1.6429e+06	1.32933e+06	2.00797e+06	799089	223039	709852	834519	1.963e+06	753795	684019
157.049154819218/9.8025	236603	162000	168988	384901	176768	225829	137177	240443	308093	231748	175806	116560	42311.2	358894	76097.2	186936	59550	59995.3	220343	73995.2	208997	340895	184162	120619	224962	106000	457172	104634	165573	212809
492.477361584504/21.47	824908	1.37244e+06	906542	717423	514004	566003	1.85891e+06	1.22689e+06	826104	673123	0	0	0	111716	377949	252193	339693	118064	0	371792	1.00568e+06	1.07492e+06	0	1.25373e+06	719756	986244	653259	229685	841284	780882
504.440026309044/18.8218333333333	768982	1.09889e+06	1.41405e+06	949802	1.0105e+06	708460	772514	492288	613843	685331	0	0	0	10216.1	0	26169.5	72757.8	0	18774.1	76995.2	1.80852e+06	271650	1.25344e+06	1.33023e+06	856443	675728	1.47488e+06	1.44975e+06	917592	1.42947e+06
322.24400118626/16.8281666666667	376712	486872	287011	365013	385621	363510	471895	498732	384549	383547	36439.8	40390.7	62660.1	23135.9	22705.3	48609.4	31620.9	53164.5	115934	30639.2	261971	350306	380267	343130	384409	212867	193632	361191	278470	313515
484.331177061275/15.15375	300740	64533.9	67832.9	166054	86560.2	139512	236039	315840	75522.8	111755	536377	505629	449006	410007	458990	0	0	479120	51520.5	590080	281998	4478.07	98734.8	160149	254576	185615	109354	348097	21982	99982.8
355.262171470492/9.12133333333333	340027	293909	691288	339640	363009	315357	236436	279457	167668	303530	247634	236074	150853	188390	247536	209028	340219	195070	136376	223801	192178	215138	205777	254533	430862	348882	255367	328352	450968	421535
432.316331195657/11.5753333333333	249728	319808	201114	273531	194205	300185	252365	373030	334651	341498	25093.6	82149.3	14591	4571.57	550429	97130.1	118005	58240.6	89103.4	11501.2	153134	72042.9	134221	507714	586091	264827	113139	505585	285652	243715
388.289340369523/19.4458333333333	531312	281799	136953	382303	402374	278122	284904	287257	216369	221293	214098	109571	152086	166214	503411	95196.8	73931.8	95385.1	213132	108265	79012.5	74559.1	84893.5	103478	146000	126281	188165	150054	71423.5	127088
401.337062657087/11.7635	84903.8	72977.1	75770.1	100169	157658	149835	105338	74354.8	84587.4	112228	340245	153064	221824	93090.6	1.83687e+06	95741.1	679942	281794	99450.9	1.0352e+06	118646	37282.1	69261.4	111452	120401	154445	93139.4	113015	102232	126313
66.0196871440641/1.01416666666667	168366	123905	177640	127558	130376	181356	109549	131827	203794	146366	384826	263108	337449	380295	427225	327338	299206	358795	414695	352595	329650	259960	248759	158336	184331	222154	236511	61654.8	240705	188630
782.5696817813/18.975	242147	781669	524606	641359	551242	469688	474446	730913	396755	623685	0	0	0	1.95834e+06	1.81121e+06	317536	505588	145794	108767	1.78602e+06	279177	142602	0	294899	566491	918916	423313	0	408723	539217
508.376824238115/15.2335	528539	196068	114436	910647	455381	362128	253678	525897	172447	282864	298850	26985.7	54905.5	191352	1.16862e+06	228768	164888	260448	218175	484451	146315	10142	56557.4	162742	234950	82327.6	230455	114956	42424.6	71602.9
596.351978406409/8.32633333333333	430340	655569	508147	583257	661544	524459	918088	781587	536204	597102	51178.5	5816.88	50674.1	400906	167922	216895	162360	49685.7	195282	251146	397358	47067.5	91070.5	415676	503767	490314	874154	62122.1	51359.3	761265
502.426307740573/18.9595	153232	126339	82568.1	125439	402157	134643	159787	243762	137900	159825	626037	0	1.14124e+06	180183	11206	712568	1.01559e+06	1.15605e+06	758416	2.8789e+06	102295	306655	253743	484741	57157.6	168926	557005	256456	464037	196289
616.339753258276/17.645	351949	330947	22854.5	248555	313058	320930	199517	195667	181374	222762	235056	189820	123282	98685.8	305375	217883	248639	91091.7	280687	338482	293481	12244.4	153557	299648	265951	130976	180637	222002	102146	202288
383.331953729975/18.0780833333333	510923	452702	319430	448614	377923	493167	265423	727971	420333	380701	70654.1	76284.9	69030.3	12866.4	99307.6	48864	37181.8	74345.2	86525.7	87459.8	202555	204654	489392	411321	412478	268911	341647	257451	487979	251553
415.358106476323/20.7025	676224	633393	515594	609334	593107	574702	655632	575056	614132	553930	0	15536.6	39698	178080	330296	192948	245786	0	714870	251232	726844	571012	0	489304	548928	507826	540558	4975.79	526852	646786
343.22741905034/8.77858333333333	270999	305874	215594	249589	212207	340393	262379	238875	248132	239236	0	0	0	0	0	0	0	0	0	0	283966	239209	382492	304117	269031	283433	386767	357859	318549	295818
363.291698629814/22.4765	1.07539e+06	292710	883243	387269	202924	211742	78680.7	111408	298983	277931	371189	0	0	3.47644e+06	327022	0	295185	148543	5.49971e+06	0	134776	372734	150119	61118.3	63612.4	76845.1	38131.9	70842.5	132226	274767
465.334326119848/14.5928333333333	140171	88571.8	136351	102059	182480	208783	43597.5	52343.8	56486.8	88383.2	698905	746361	966776	369643	350509	774137	705162	704537	255935	465486	78707.6	177987	76446.3	207944	108933	97447.9	90772.8	89247.4	89213.3	101731
270.279763377834/11.7415	211225	85611.5	176407	99948.3	98659	95696.8	98408	143615	199944	218832	290297	130235	203936	186201	865343	215704	215893	83059	861163	127881	382086	299398	392680	214253	337342	316426	240931	149808	235434	212048
586.518323878359/21.2666666666667	22239.3	1.87728e+06	306284	57365.7	1.26287e+06	844025	622591	2.82038e+06	1.18727e+06	608559	0	0	0	363470	101125	151419	246873	0	2.8196e+06	184937	27553.6	0	0	440622	635149	1.88683e+06	848152	0	275409	399351
441.336314151531/17.712	380622	241860	100337	178185	131406	258921	178354	321234	376443	222085	415786	439616	564032	367886	268886	507923	394259	388121	198373	280740	148199	150393	187608	626492	214269	113730	140179	246986	294102	167861
548.468715697314/20.3379166666667	748599	732513	806675	1.00527e+06	601588	505859	708287	574908	581363	500272	140073	46269.3	42136	409770	112486	374663	440612	100591	330566	178368	1.01403e+06	745225	229588	657687	406778	445146	855342	332619	593183	419018
562.517412851989/21.1391666666667	445891	728513	384967	194829	228407	364993	247043	833399	322597	226738	150757	37997.4	26731.4	1.20672e+06	218996	157499	141265	132614	287114	152849	918919	78621	960675	707921	280301	256730	322255	384929	273598	194872
383.331804978901/19.2883333333333	308710	375486	225412	244576	369355	281936	397440	318810	405325	358265	187566	237215	169756	389803	707712	153061	206358	245248	454432	265598	208688	200693	211202	239977	257765	498522	244969	292376	216894	262145
512.503925361649/20.1631666666667	374599	336792	237184	306955	135338	1.30004e+06	578572	983361	815626	283887	0	6177.34	0	1.09266e+06	194751	501277	154737	0	1.31718e+06	212108	776865	960369	0	748269	2.04372e+06	176255	593694	22234.9	1.53295e+06	1.75801e+06
401.341880454996/14.2761666666667	235057	202027	265513	188949	328863	199109	183916	119630	154418	198594	306930	183682	153300	396095	882155	287453	273498	173169	325744	264114	263656	275069	239844	256063	436412	315536	324603	209235	249469	458855
408.294131605522/14.0481666666667	483484	623826	405913	385530	269781	527433	227617	146477	216159	263757	191636	5092.79	120829	83431.1	219974	110898	130576	142765	165706	227252	218777	0	173387	345004	297372	266807	231843	305459	226563	384633
360.311072278926/10.9145	321542	248187	243211	240342	245359	251251	217737	205764	245864	236958	135172	56555	34448.8	112091	61653.6	133568	169750	51865.1	319952	76304.1	241905	0	253601	266509	222893	324004	317633	196604	285940	233561
400.330405389986/19.944	534122	374548	500346	532165	319706	720796	413322	669661	441450	285459	29956.3	23399.1	23031.3	23241.1	58793.6	32285	34969.4	31405.5	73050.9	44238.6	49422.5	110003	282420	451908	320878	207567	396686	115497	259227	204392
330.336661339211/14.68425	278507	162367	244640	207648	72806.4	216674	195265	92641.4	380928	205428	0	349595	678070	49384	62752.9	264863	60546.2	656719	96352.2	686997	626180	374073	791252	415945	299289	572420	167375	240024	774734	566081
331.302796039508/12.4428333333333	108434	118139	186298	104044	60684.8	239049	112973	120283	59558.5	149214	208157	37923.5	91538	432415	411479	238777	338685	205426	57307.2	311897	39139.2	65221.8	880382	30688.3	95191.3	645623	148550	83886.3	1.46225e+06	449386
268.103819385787/1.74916666666667	86408.7	208067	113942	209958	196792	177051	273235	292688	120055	229256	54438.3	111150	47941.4	68276.2	82859.7	31618	212834	103565	84319.2	42446.8	100887	122541	166161	122061	163957	146718	168947	166022	124427	393459
370.354645331437/19.3010833333333	551403	1.29786e+06	688391	2.43076e+06	757159	424311	655921	395486	462028	424522	0	0	0	0	0	117317	112724	34687	109596	37332.7	569435	251342	0	498554	690888	2.86049e+06	606868	0	624054	625995
752.639053561065/11.9421666666667	411913	258755	270540	211683	542450	222273	208557	213565	174590	195518	267281	27768.3	114672	0	275222	5100.35	0	155648	81720.3	318780	474301	295460	278941	110321	284077	178058	321794	346003	247031	252321
551.358828564674/9.38766666666667	388147	318161	289519	402414	310411	126281	398060	174679	466402	317402	11944.3	0	0	5910.54	25279.1	0	0	0	0	14916.7	382432	402867	244750	247116	128529	109988	525812	188493	409764	367646
407.279214245553/9.051	399599	387358	316220	442836	326141	431220	411899	478441	344121	341721	132153	141159	106440	58625.9	262458	138284	217744	109530	124891	115577	326587	283002	273234	375997	396503	360132	399974	370630	353881	349521
497.344276116971/16.3173333333333	518924	189899	154195	400695	141576	321615	620921	640864	182548	216143	0	0	0	0	94697.4	0	37823.1	0	54983.1	37246.9	561658	44213.8	234121	304070	529644	329798	202237	866573	68628.1	221788
143.106642126187/16.595	220365	260584	161453	312350	144784	256014	243506	170095	344147	152920	354829	332126	395992	303248	568193	343963	297577	411420	676506	350925	82587.3	226237	185770	198454	203633	217475	73315.4	294751	276820	211269
663.336348126562/7.792	248529	293409	237908	204283	209338	301581	247671	211000	190952	208442	0	0	0	0	5062.01	13411.8	9448.65	0	0	24143.7	139454	78388.3	149057	194165	119260	168333	225462	249077	131602	175407
386.327334482979/12.8815	276815	212873	138886	788451	429546	172855	80034.4	107218	103286	129867	39776.2	37782.9	34382.5	262589	77146.5	123471	276142	143074	268538	131928	37093.1	128545	347599	384823	125558	570502	168616	505332	95444.3	303186
407.279756683889/10.593	215281	351239	226078	256005	188686	338473	322210	657861	215721	242289	25360.8	75384	32008.4	34404.9	30220.1	54531.7	98840.5	285274	31293.7	32791.1	169014	34164.1	215063	232285	312740	359700	222956	310823	195665	173298
526.377948350222/16.3586666666667	545689	471144	172935	740761	334983	687833	328997	554465	240209	453308	179408	82715.4	99479.6	140324	274749	136839	98735.7	173031	119395	190692	164821	40989.1	221883	192724	272731	185202	196971	336229	136792	171222
424.342421699875/13.1268333333333	127077	90568.8	81929.4	255634	214346	84292.6	23975.6	26248.4	53199.5	43271.2	156386	199462	46604	578722	260118	238642	519277	374076	923809	338689	19500.7	50810.5	128044	217044	97739.1	576481	90821.8	299145	21141.2	190649
184.960404369256/1.0175	118759	68012.3	129902	82551.8	82644.3	132842	65752.8	86156.5	170509	87484.9	384515	217134	296562	390546	443372	320688	280669	342982	412026	349916	311176	233086	208093	112038	130982	171622	204786	22463.5	203429	152657
512.504167875909/21.094	231708	288600	0	98958.8	65981.2	56758	137651	37003.2	115121	20289.6	0	0	0	721132	146384	941754	380372	197181	478717	306156	145903	67770.8	412533	120023	206076	1.29572e+06	623418	48165.8	2.32006e+06	1.19655e+06
536.504594790463/19.6101666666667	386245	370103	411490	317022	261084	757110	604898	767203	413166	445098	185090	134568	182536	795642	174125	185334	266237	158421	2.54751e+06	163650	327858	252750	0	207298	466038	615513	539605	0	412339	311549
416.275861722805/6.641	246279	256722	250217	334883	247016	280084	294815	260408	283318	276520	131218	172795	149661	150093	110219	153724	161365	175712	124021	167885	178826	211426	215224	240864	230084	189312	188159	264017	274393	219156
326.305590258361/12.5200833333333	430144	222831	303082	169185	183977	262756	342793	302722	434761	150155	160296	35563.5	39854.5	153813	865917	119348	234904	274201	548534	158326	164874	133373	225548	338840	236485	330568	152245	58095.8	133519	161779
409.342304371452/12.5618333333333	11016.4	60413.3	52142.9	29090.4	46545.5	67798.9	68292.8	47953	35711.4	48119.2	242946	274522	380151	403018	720288	1.93512e+06	550434	272902	329727	290241	36597	33091.1	110006	14534.6	41504.9	73650	31814.3	78799.8	25895.8	49526.3
816.538571965266/12.2135	116153	115247	71222.1	94498.5	65974.3	188285	560138	76437.1	105279	117628	104842	160305	130309	162226	91252.1	120863	250055	260494	38989	272431	122588	13590	87718	0	133099	94971.8	206211	163823	9284.77	122318
439.322067941896/11.0061666666667	39835	58067.1	56205.1	57989.2	59413.7	60403.8	30714.7	28438.3	51821.2	56477.7	758285	508633	419577	285897	626521	466833	378130	448771	180988	450497	50655.2	59956.5	8127.88	120455	60572.7	72888.4	67096	98617.7	34312.8	72706
467.314856790515/17.23575	657838	642965	355696	432996	635971	424263	330127	720592	548034	489274	105699	157738	91002.5	33177.7	123809	73518.3	32028.5	88351.4	29767.6	85234.8	256626	241320	505236	447850	677130	486987	341620	416492	583212	402728
443.388023115568/13.8866666666667	100531	203849	278785	137376	169802	171072	141768	95348.2	163537	203896	6081	0	0	0	21839.2	47739.5	15144.6	23885.3	0	28797.2	91580.7	29085	141464	2.12274e+06	82720.8	349404	95991.3	261569	361935	320652
526.51967808622/22.5111666666667	219719	31337.1	206677	62622.9	34840	16721	15394.9	363359	87424.8	171520	0	0	0	100500	284479	782137	2.53002e+06	0	1.14769e+06	1.43799e+06	75936	340965	0	130634	457191	1.94681e+06	631753	0	3.66824e+06	2.23789e+06
401.341046808031/15.978	436929	644621	528624	535368	300296	326708	302391	433032	293506	364604	168951	71760.1	275516	149007	270072	289919	256385	250251	315757	509007	235460	452765	326783	339026	340514	480543	171386	288044	390262	351087
562.516185951736/20.5294166666667	261342	255293	626434	301537	478574	295279	453925	600882	253830	441664	129300	57928.9	72005.7	1.14483e+06	224319	742903	604819	109846	1.56791e+06	271013	200265	273104	24598.3	743393	335036	216935	615602	178653	744574	342230
387.382267115453/22.5873333333333	363616	585890	464259	42704.9	241383	174038	1.5081e+06	792910	289424	38355.4	362538	0	0	6.28527e+06	4.10108e+06	0	237104	406049	2.11108e+06	0	1.74637e+06	83068.3	492697	1.90715e+06	531507	10348.9	41517.4	129747	225526	45867.3
481.313837685816/14.5896666666667	266222	198749	118330	438388	215895	320888	334134	390824	179609	304226	192040	291554	267634	267740	626451	284311	289291	261576	228484	319748	142853	23764.9	137002	228884	278617	128370	195256	244512	68293.1	85481.2
399.326945797658/20.3455	725947	472352	462553	475785	553149	263374	488213	429444	434241	470984	64765.7	144977	64238.5	26994.2	133395	61989.4	47928.4	79468.9	93905.9	94936.9	432247	483175	232754	450215	209273	272797	594912	315903	329888	296932
413.325612631386/19.729	182385	198472	156110	144316	322393	188104	212169	207839	287752	185942	169455	126173	109528	193073	600085	42648.6	123209	297671	890678	299915	78387.2	99021.9	213402	194228	150271	99372.8	207426	377042	123784	145071
401.342634588377/17.712	542191	303888	148423	233768	177235	392826	214983	406263	682745	330834	0	16013.6	5050.92	27884.4	116980	20743.6	28407.8	0	86398	17987.1	131256	96912.2	240696	848139	334019	199603	134772	299342	521519	276199
796.703138887801/19.4211666666667	2.73477e+06	2.7086e+06	2.95603e+06	6.6686e+06	3.54614e+06	436433	582177	725803	1.33008e+06	1.10789e+06	0	0	0	0	0	0	0	0	0	0	981892	440719	0	931528	620477	404705	1.21103e+06	0	545782	334407
323.247247011698/17.2046666666667	301136	336267	211468	368538	213544	277377	309719	261944	333481	199753	357456	410300	432181	206827	430207	315693	283792	443586	536841	371872	166644	270586	249478	202650	235951	210321	194152	301941	234345	224540
433.332055195844/19.105	257026	221332	138640	173701	272767	163752	351547	329366	263566	203622	134834	177794	100409	79578.1	418428	73749	88197.7	157885	305529	101113	113535	70229.7	307098	242564	185290	267486	127964	314657	236473	151448
381.324178870357/20.3295	594815	619699	372830	356502	101571	221947	878512	364741	416073	311143	249438	0	0	66418.1	129377	23632.7	158323	84097.9	80780.8	51186.8	991938	574714	54442.8	794348	327816	349151	236493	301082	368170	881730
482.457617143469/18.9290833333333	552904	633014	839926	478894	1.47239e+06	434712	359477	189850	372502	398941	0	0	0	138593	45279.7	30360.8	10314.8	0	75611.1	0	683435	308337	2.03937e+06	1.02017e+06	368652	419368	448300	524922	606156	525343
403.248413857866/9.3365	261139	241659	192164	293960	217440	275897	323082	242323	250323	247648	132047	136612	90429.7	117724	499940	130784	178175	95225.7	139386	213089	174505	120476	113942	252527	187814	173604	230534	217562	197651	166056
392.316331375038/16.411	425186	266844	283189	109097	158470	120893	319557	105287	226431	128106	63984.4	208471	134842	36690.6	40342	132317	94803.1	89293.2	597096	69135.6	263496	228058	312600	109072	200669	221385	192522	360928	109138	544315
424.365300044461/18.4435833333333	0	0	0	0	0	26135.2	35079	44567.1	0	49517	843925	1.31241e+06	670073	584160	593116	629532	734029	869317	523962	1.072e+06	0	0	0	21875.2	0	0	0	0	0	0
782.569684006787/20.6718333333333	143318	911803	525447	97068.8	792576	648653	565910	675548	504476	512897	0	0	0	540340	355400	150663	152596	417141	190314	330650	78535.5	173359	0	675647	832489	540233	806112	79516.8	487035	459642
524.372499817108/16.66975	91814.2	839429	34427.1	1.93663e+06	53631.1	1.58407e+06	54953.3	124970	39148	90173	43050.2	23260.6	23601.3	63874	110415	49224	43634.5	51271.3	60469.5	88132.3	325921	94515.7	42727.4	49998	55539.9	36859	61333.2	707459	37620.4	34461.5
415.319380368042/12.2935	300335	429866	373504	459944	390939	361026	520121	401982	302219	420241	58033.6	114669	58370.8	112223	53107.4	87732.1	130682	133836	139855	119656	183012	156533	342612	219633	260383	378992	173771	374845	256695	447578
498.488973126324/19.5836666666667	453714	906862	365409	684626	473026	288716	1.47406e+06	703210	545045	385791	0	20722.8	0	97394.4	134099	260777	163505	79279.5	0	91950.9	956798	551169	0	674965	297489	690793	391340	199794	722988	462162
443.351816513008/15.2495833333333	14818.4	17016.3	20842.6	35687.6	7428.4	31768.3	58475.7	26933	21844.8	6003.55	829420	923072	246766	844525	329048	450032	641023	464505	361423	454740	0	0	31008.2	76547.8	0	52180.5	35839.8	55598.6	0	82674
406.267621161707/9.13908333333333	283996	263002	193201	313302	277176	302286	271507	265987	205382	254785	145584	143645	95758.1	51631.9	399984	119951	199752	117820	94357.2	166533	226098	173126	188842	356333	325871	281819	291776	317409	252081	290501
907.578323997213/14.0256666666667	123765	57519.2	18964.3	177714	31848.6	146827	197837	194584	11703.8	128409	60165.4	148810	92114.7	358793	215329	73673.6	10036.7	279259	308891	447455	145772	0	90914.2	40679.9	96475.4	40591.3	119603	154499	13413.9	41946.5
284.266222199854/17.0665833333333	312436	408051	227518	409243	253680	364331	427532	323548	556711	246879	83460.3	82266.2	554285	47104.6	1.10343e+06	623217	58172.6	538649	1.70878e+06	87450.7	158886	300787	272657	31940.2	335118	253218	114550	439942	366249	271341
363.253156018787/9.48058333333333	260407	261961	213719	320326	242654	314060	231318	285905	173794	260961	5370.62	0	5107.56	11154	0	10253.8	10687.9	5142.98	0	0	156415	134110	215538	182075	214278	202472	295191	290915	204963	197810
699.561321844265/20.364	725638	1350647	376995	456030	1.0348e+06	361535	1.07408e+06	1.88619e+06	1.16124e+06	1.08621e+06	274888	0	0	127604	191400	23789.6	110893	84460.1	202694	182077	1.10231e+06	682339	680529	1.07795e+06	289667	263655	285859	37805.8	126939	250920
758.570325714587/22.5406666666667	308145	433495	206083	430324	330428	200230	296750	302664	161610	218128	0	0	0	784096	1.80434e+06	561579	1.03333e+06	0	438182	1.2075e+06	398670	454941	0	419652	363429	407177	488905	0	556352	671583
570.546020777892/20.2876666666667	697333	260649	363376	1.60056e+06	204794	24060.7	224501	885811	90666.4	2.10195e+06	46315.3	5398.69	0	75867.8	210470	274153	28883.9	47562.4	272667	180484	522709	216684	0	1.63795e+06	59626.1	1.22951e+06	588698	0	997381	1.70705e+06
420.312025248024/17.6596666666667	282359	289643	83975.1	105049	235489	242988	243177	265315	157976	173405	193144	113098	155914	236681	612813	130164	108967	104422	302340	84523.5	71126.8	85355.8	158077	287304	77124.2	69478.6	122904	114303	87306	83983.7
246.242426491812/9.44341666666667	78882.8	38764.5	34035	141211	65078.3	74104.4	43227.8	51972.6	91697.5	66963.9	45301.7	49007.2	24630.5	50789.8	46279.9	53069.2	63819.8	41869.7	23095.9	44236.7	135240	181067	109248	167289	177903	118556	187097	155462	2.03796e+06	152458
408.283244774826/10.2173333333333	350980	283366	234927	293207	266320	228540	379737	238319	462712	318500	60747.1	77346.9	45642	43446.8	26771.5	75900.3	68919.8	46059.7	81023.6	58641.2	258741	64407.7	189004	380161	548962	195109	416357	241690	300173	207262
167.14271467048/16.595	203244	239702	140920	289059	139111	233931	238038	143064	323237	143753	337629	309034	371715	284424	536958	327217	290646	382070	633628	340783	73010.4	206187	181313	176368	179657	208267	60965.7	277264	261330	193808
612.347150486554/7.36283333333333	230256	307417	277210	353463	368931	347126	495482	558717	307917	336800	116787	0	12460.9	150149	49518.4	111768	58337.8	12128.9	42442.8	69169.8	290956	110544	186500	146382	194887	206313	772231	149654	200364	394605
345.319328218497/18.9449166666667	219579	84668.7	221899	195341	353804	287885	65062.3	311695	224431	97110.5	356452	156816	281100	86779.9	162768	147410	114530	201139	107024	203589	160172	162418	576147	261194	499512	575644	517878	336214	579239	607443
805.583703302645/16.8650833333333	252833	662213	626767	235675	677837	855227	280282	1.07549e+06	391982	626241	85750.5	0	0	0	0	0	0	0	0	69669.4	1.00521e+06	804396	541235	251374	594462	85913.3	88518.7	169230	994254	1.04187e+06
501.306666856948/14.5005	281293	318582	254867	280882	244737	272838	425076	352121	179932	301017	61824	115604	64903.2	104776	0	78175.9	72073.1	86474.9	81941.5	102252	226290	148387	292302	237482	298275	174216	359476	297872	132076	217017
353.247852486952/10.1846666666667	492080	588830	231488	324238	297866	318905	198542	305890	365378	299965	64606.6	66364.8	73034.4	79482	82880.7	65666.1	74935.8	75206.1	48560	75142.9	210871	207836	253620	163179	291582	264702	295832	311627	259168	297636
153.127200876691/16.595	198629	239186	141888	273891	130206	235453	234945	136822	320035	145323	330593	316246	369610	282468	538383	326435	282305	378222	690059	342923	71535.3	203746	180026	185027	188405	200193	69750	277808	247525	192838
344.352422350633/14.7494166666667	690046	160367	433082	155195	136550	210489	166451	258519	477256	291226	417145	66041.3	167959	0	1.06484e+06	80901.3	0	299499	0	172511	936447	493049	535829	986007	298208	348606	630061	134703	291341	309106
439.319569831939/16.0278333333333	394750	335642	290846	412370	236699	272116	187325	353177	302525	256233	25130.2	25499.3	27368.6	25467.4	38994.8	22275.3	14258	34865.3	19541.3	30591.2	156435	128812	262338	165110	256032	163949	245113	199318	250728	155292
430.295774740836/10.208	309035	328234	238218	289070	311774	278631	323827	360586	278863	314548	5093.65	0	5140.15	14336.1	86189.1	22520.6	40301.1	0	38914.1	0	132528	211040	176089	379845	333742	194563	145944	251114	211772	208293
415.285085123413/13.2645833333333	209239	275766	215236	157201	180239	305105	254197	166103	213329	201593	286696	187912	266944	164166	237374	191676	213768	200528	589265	161356	350204	75089.9	233206	177979	279714	313763	278269	299895	230911	347939
174.121040721341/1.24083333333333	185065	108080	102945	65065.6	89589.1	105273	105880	66283.3	111990	51366.1	379681	273049	261689	556336	40209.4	217366	193712	282042	85610.1	652998	94648.1	96126.8	86605	47964	99467.6	130640	70160.7	77599.2	65485.5	116872
390.300640955563/19.3148333333333	128705	37753.8	12153.7	32014.3	70497	40335.3	40768.6	53053.8	32992.5	31373.4	547524	223560	398355	158064	1.73712e+06	144554	94318.9	172117	376471	92082	11139.3	5318.7	29263	22827.3	22985.1	53091.3	44506.1	42685.5	0	28243.5
183.963320874432/1.00633333333333	110036	68284	120274	79982.2	77069.1	119999	60373.8	80008.9	155472	81299.1	352154	218040	299837	357730	411239	291430	260012	323963	388939	320617	293835	210547	200085	106049	125767	158815	191081	16096.7	178298	142461
462.370303887754/19.6899166666667	306631	216816	198767	230152	257685	196523	216130	256837	201768	243213	436514	422999	347185	190627	277665	258157	230543	289443	98452	222439	38022.8	138257	161419	94863.6	192262	279279	196283	192231	151984	222923
375.288095995683/11.1825833333333	214579	194851	218002	392631	131196	372243	133816	135563	152510	124044	241113	24099.9	235550	37992.1	218326	75718.4	216924	173348	61368.3	36313	274593	147022	229766	170778	389447	528484	174198	271762	279352	364457
315.308761930021/12.6586666666667	224956	186272	212561	172762	127945	197531	129531	152838	246164	146357	262355	106128	166464	26905.7	522140	145086	211594	249455	200309	348101	245669	313736	256176	295288	303235	233006	223229	114357	169731	96626
331.284025823647/15.4619166666667	107975	143097	72660.7	77529.5	95719.3	168233	129698	147224	107015	100413	253441	369560	426454	1.55171e+06	88356.3	713992	692067	317917	1.18664e+06	210944	118966	112474	117503	31271.4	76401.5	37805.8	79456.5	111427	45931.3	98386
203.091038278956/9.79916666666667	218159	142377	159281	351736	159399	219212	120559	218005	277513	199663	158772	102971	30770.6	318637	64025.6	161693	52891.7	52488.2	186640	63812.9	171893	284191	139197	101777	185328	92514.1	387708	94183	134906	183852
761.590515386784/20.7301666666667	0	528205	675231	0	555706	485594	387639	587890	375634	423649	0	0	0	240154	0	21692.9	92958.2	0	313587	0	0	0	0	526468	720130	814743	532017	0	911810	313709
387.362760120231/20.5505833333333	342295	350593	460452	638503	337323	198623	231767	201429	184556	330799	33076.7	57688.3	10352.3	0	11907.8	39793.7	29155.4	11583.1	0	0	193459	527767	477619	253177	342412	508325	302981	538090	357980	474550
397.353308066255/21.013	171489	123075	42457.9	224260	39110	103830	82628	89080.7	76788	75537.7	718475	467954	456818	155176	1.54512e+06	76429.8	83032.1	445476	712249	134112	115984	113209	142879	40804.4	49178.1	77085.2	67969.4	79049.7	83753.2	85803.3
413.372825767801/14.8591666666667	310871	249991	243771	220013	207523	234265	284730	176103	235574	198410	178032	64476.2	125002	88172.6	180575	351279	190826	188415	72553.7	255938	216416	91003.9	238114	279599	158814	259914	212651	160869	139343	203011
439.359025002338/18.8889166666667	251866	192978	286182	236033	114448	169023	250571	274920	195328	150172	73827	340678	173991	317753	184190	91822.5	91400.2	107398	156097	88680.1	267168	144758	370537	1.84427e+06	155638	728435	90623.1	275854	189051	368489
284.28573661399/11.9583333333333	422083	409425	426384	209082	272851	435299	323180	394775	540987	370065	276515	68020.9	146610	143349	588866	162284	281701	245890	454298	467305	437690	287359	487072	334333	364360	451961	438734	273950	411980	395600
516.324051114786/15.985	100192	135845	111424	126174	79498.6	107303	223997	128414	108533	217596	275523	326358	267342	350340	53987.8	301013	175474	204631	196553	184663	239141	129335	219118	71798.9	139603	122023	297191	238314	67810.6	180305
181.158395139221/16.595	199898	237735	140741	266149	118245	240324	228363	136777	312663	131198	324551	298662	356484	281598	528387	317576	286462	373046	622664	328497	68244.2	198969	177626	164599	176397	194725	60927.3	269169	244402	182179
242.099684350238/2.88991666666667	272598	132712	114575	137703	130564	174837	215378	183589	336940	127450	182776	98171.4	123864	508324	278963	119920	131067	110251	168429	156442	124979	86518.6	87775.3	97477.1	55189.3	79093	114188	111329	92666.1	142215
384.383352428946/16.6611666666667	314314	335873	288001	337271	186880	250276	145703	211743	269000	207236	660426	258294	443170	0	383516	0	0	502306	0	994751	501224	385405	495249	18709.7	213598	322434	232750	177514	71534.6	212693
364.318813131205/20.6348333333333	936800	128772	287000	55971.7	280798	135127	290612	101496	144242	61981.5	0	0	10689.5	0	22599.4	25300.3	0	0	0	23523.8	738513	196776	163387	24628.9	447707	538265	204903	701048	180660	562627
513.50795977921/20.6731666666667	239756	271814	255908	189265	118658	499005	94065.6	411094	85556.7	274244	288687	129909	230869	284300	1.26764e+06	105126	235115	291850	372104	262860	191905	392574	1.61015e+06	116066	210122	90409.9	141995	398160	571586	137053
676.547886626729/18.9595	1.42299e+06	243247	581955	506259	1.87512e+06	1.73249e+06	1.32056e+06	1.09483e+06	695875	2.32731e+06	0	0	0	0	0	0	0	0	0	0	197744	663987	63465.8	235826	392622	1.16746e+06	1.01639e+06	739288	702355	865063
345.231030170607/4.15483333333333	38921.5	77891.4	33298.4	59316.7	28809.3	31454.8	41908.1	53637	431520	49963.3	198688	120433	29579.8	14112.8	40827.6	63468.3	1.52462e+06	27373.9	15504.1	29695.2	18003.2	57720.5	128306	141613	496029	68127.2	64674.1	90583.9	105575	549656
605.894891454404/12.198	112089	205512	175989	46685.2	181349	249204	347996	34473.2	188247	106940	165314	172304	129232	98503.8	0	101413	76465.6	121232	37749.8	101014	190944	37499.9	90437.9	0	172188	159170	257066	256127	48488.9	128980
411.361945579508/18.3641666666667	39126	154904	77691.5	152078	170716	137501	164455	231589	99414.6	112576	741015	689370	939409	519734	756744	1.29184e+06	427758	645159	539834	621931	63845.3	39496.3	23979.2	173704	90763.6	103366	45771.1	259201	104889	94622.5
440.315931194004/14.5506666666667	314692	273453	86800.8	489727	289966	410253	335974	715020	143358	230235	134674	123350	87486.6	72796.5	474570	200290	67928.1	96072.9	73735.1	200600	168437	0	117913	127096	159469	93204.2	179581	182127	51021	88255.5
604.505670009153/21.7216666666667	289390	134630	78330.9	354231	104437	55628.8	118709	91227.6	82016.1	411639	33847.9	16374.3	10773.1	189701	879621	1.12122e+06	1.18785e+07	227406	363720	866916	103149	137538	35374.8	97513.9	207234	49271.9	124315	32829	153811	45961
509.476072685737/20.3301666666667	699297	677247	818667	987784	637976	478412	710940	804606	616669	614851	6232.81	0	0	19090.4	0	0	0	5606.88	0	23240	598431	829821	290326	646306	410073	384358	665607	381247	591161	486353
337.272092433964/20.7696666666667	128761	169650	66189.6	155868	134280	105389	207185	265815	154882	179606	211154	28156.5	184718	74068.5	313459	22200.8	0	136413	125727	40055	540072	118900	717361	121851	56713.3	46237.7	586547	394660	27033.1	64483.6
387.362313689738/18.495	140752	442890	275170	326430	263703	346813	589103	559128	314812	293263	73589.5	0	78769.2	31994.2	24307.6	0	0	97081.4	76203.7	55357.6	698253	162531	560960	704703	1.09722e+06	789793	963495	559836	1.02187e+06	1.00373e+06
280.235747967505/18.2268333333333	136851	154173	113813	99011.8	122230	156683	133313	174192	146355	151025	421919	521132	683310	374059	186751	378242	286962	532070	0	490348	44167.5	119526	115277	134431	150738	85153.8	39641.5	67734.8	131375	96216.9
314.341561344532/14.789	373916	342170	279726	291835	300208	334430	193224	214610	331227	256564	274716	0	86234.4	75980.1	384744	91514.8	100050	136061	70884.1	523975	891893	492314	477292	280988	439319	494877	181030	213015	537694	420266
302.295972955999/17.746	86223.8	427843	70851.1	573672	416157	355428	60592.1	96429.5	51772.1	207885	271859	137666	234692	282002	427698	260172	282958	281931	186036	314266	23320.5	81087.9	64452.3	20545.8	76236.9	61254.1	95006.6	81714.5	230238	198522
766.569727251479/13.3438333333333	27404.8	60405.2	36806.7	0	29008.4	101066	82865.2	0	55396.4	15350.3	411934	317700	238116	301059	436795	0	386324	296061	562142	369129	198641	0	79336.8	0	146642	189663	118413	266765	48731.6	463887
598.357891591515/7.93075	254181	226269	226100	319476	252474	304848	480847	415203	284869	267920	114482	12525.6	38278.6	79068.3	48194.3	67986.7	49764.9	30325	57160.8	88823.2	198845	26091.4	126355	112648	110970	195922	413782	39211.2	129121	275304
483.328486238472/16.2376666666667	209535	287156	87699.2	386166	132811	379449	299096	328376	223743	236006	92990.8	147266	110484	211896	610439	83731.2	88825.5	140576	179401	242874	235879	69187.6	239066	173726	23224.1	159276	205055	290945	84314.9	117505
518.493242861498/19.6089166666667	346912	339099	291781	350625	258100	776772	601899	735760	411287	413020	0	0	0	768906	197402	138653	226504	0	2.57912e+06	287140	160254	246379	0	302916	491877	163545	698544	0	433820	303109
408.291937838196/6.641	230361	244457	240454	314884	236154	269848	284371	261906	258816	262986	101159	139118	120121	129319	90463.9	123944	129055	142872	103739	143955	159655	185025	170399	206701	198623	164702	165021	231399	233796	178114
431.316124197716/11.8021666666667	145823	105999	102442	151068	155727	143075	169993	93240.2	100200	132333	263953	234229	240276	285526	401387	304078	336469	211662	29276.8	59880.6	349613	244203	69774.3	255917	425121	413391	323110	154091	95765.7	502797
349.27200379449/19.3765	197995	209534	73744.3	136705	79283.6	138388	239812	145764	259119	96937.8	29825.6	276704	378483	139960	158912	57640.6	79946.8	395125	409124	189349	86684.6	164810	264117	106900	79618.2	80599.8	144510	266410	88895.6	132441
303.253206344591/17.0111666666667	307048	335570	362768	310256	292173	300023	300977	305867	305135	326627	0	12341.5	17703	25404.8	0	0	5265.57	5719.73	0	19870.5	79815.2	320608	176306	362525	339207	271934	85210.6	174918	355801	200496
496.385382281881/21.3724166666667	16571.7	5711.45	801361	0	997953	900785	1.14673e+06	0	959075	852305	51558.3	65542.7	51603	281715	77391.1	544462	549447	42452.8	769107	0	30150.5	0	49346.6	722763	608729	428930	18032.2	29272.5	306434	363434
632.473312020526/6.574	107490	146637	116924	196470	128976	148523	152756	135553	143566	165450	105723	142163	114172	102922	84115	62250.6	30106.4	168851	67521.5	137495	170646	132275	130918	110600	197827	116625	106544	182715	181090	156288
375.253276544327/7.475	406333	387836	282485	393427	306531	396708	295685	316642	269261	309455	55178.6	54001.9	51954.8	0	68818.9	68562	65196.4	43685	18870.7	51367.9	240631	226806	304806	236053	257802	271865	281489	298263	273031	254123
484.473258616757/21.5475	895046	884634	2.53417e+06	606407	740024	730165	349561	436949	479161	758342	0	0	0	61549.9	0	0	0	31829.9	0	0	1.0374e+06	635425	412048	893060	1.01657e+06	935893	2.09071e+06	614002	992791	1.0706e+06
205.194835509122/20.1283333333333	993432	1.12446e+06	2.39076e+06	738556	610841	2.01642e+06	2.21187e+06	2.84159e+06	2.22561e+06	1.03902e+06	0	0	0	0	141205	156274	100869	0	288334	48156.1	2.93514e+06	2.7129e+06	0	2.37388e+06	1.42596e+06	1.42285e+06	586159	0	1.91124e+06	2.40963e+06
423.362926286765/15.3233333333333	226480	152815	313385	186271	235858	105440	168269	99483.4	225030	145408	165376	138906	166131	44412.2	162794	336198	89535.9	182737	45815.6	80061.9	144329	170037	106481	1.18377e+06	63948.9	348859	99921.6	167622	153981	274630
437.395551368516/20.6861666666667	365024	311287	276333	987797	222565	65557.5	268837	839960	383541	268021	25140.5	0	6370.27	0	30052.1	337160	93930.2	11669.5	118609	93735.8	86898.3	2.45603e+06	0	1.04433e+06	0	11696.5	76355	0	233563	109214
337.213967440207/17.1941666666667	303217	335048	222782	397742	202727	291960	328779	246389	345945	182108	280833	344847	345940	166758	324216	255722	235708	349859	427802	294726	123397	198486	182350	154733	149098	157727	140551	228378	174982	170113
280.162140835042/16.0600833333333	198572	269105	105089	213107	202642	213237	180064	204552	209880	199352	121056	164060	108023	113382	144216	129167	112377	633316	111595	764864	138180	190068	167408	186133	177325	149475	199319	238443	211779	159985
529.545368388442/20.3131666666667	102418	83995.5	124783	31133.9	94116.8	281496	238091	36266.5	306344	158008	127489	244058	33704.4	237279	1.95875e+06	422486	849801	288791	3.01316e+06	194382	18806.6	0	33852.3	7489.05	49114.9	134475	12410.7	128152	141628	137112
513.390730311808/19.5943333333333	270972	355886	249892	542776	162656	605736	466900	289453	280028	245246	487026	977015	364588	100231	363501	338256	267811	356292	236539	1.03558e+06	237893	107466	863439	206561	272698	524695	325405	759213	327223	413562
455.440036483797/14.0925	362759	279269	325194	368593	464962	184846	333752	274601	352436	187876	392612	213499	235382	209936	431622	367010	332833	214438	187024	106133	182107	31923.8	207000	363322	305033	367263	376096	218810	254498	163573
356.351958266374/15.1093333333333	662430	350423	407662	381589	292283	223234	217354	228647	285883	202777	457174	195592	291271	0	455972	189616	231633	370870	0	184651	555169	483689	710626	252065	232894	450594	59156.6	171126	238874	271315
351.248350113274/6.30741666666667	188682	212412	207345	277096	202549	211318	219360	192496	225768	201893	89621	118325	99682.9	107013	71120.4	113984	108276	116944	90975.5	111641	117341	150672	150179	177353	151964	145967	125516	201996	189920	158488
356.266632661079/12.1658333333333	74684.5	189399	139851	81829.8	151461	214080	242839	60241	169518	123947	261079	14157.7	183930	193750	23104.1	178366	184815	197242	361634	169217	224045	94701.3	18594.7	38187.6	210980	201911	264011	299273	85623.7	367120
305.186289843287/6.489	282744	373684	212744	320648	243333	235709	376527	357416	373803	218632	48525.2	21764	23424	21515.4	99472	42317.1	65284.7	26184.2	65257.9	42151.2	215604	49699.6	210396	325260	147210	210667	321085	264849	114325	248800
124.039121696785/1.339	456076	201227	177786	414393	369612	323863	368480	298539	305496	298665	356952	278688	332122	318399	321332	295186	351618	357715	309832	479078	223668	193701	259555	209999	175074	173371	609739	372606	194332	399555
415.411288830709/20.3384166666667	408038	634738	648586	1.43025e+06	486433	115905	199370	222233	1.00099e+06	730796	9422.49	0	6446.54	42333.4	91597	258171	144214	6196.65	111166	66640.7	274680	1.07687e+06	0	2.2971e+06	30725.7	36173	229782	0	713559	388051
197.095594869904/13.504	57052	115466	89852.1	135241	226576	92323.3	371763	267330	84230.2	132826	33097.5	170472	94029.7	53888.3	23472.2	72009.8	48911.1	59174.8	140104	98743.4	52316.7	337081	58057.7	544491	419591	213688	142264	193456	191415	102415
334.295567669801/11.1105	169584	137872	155919	95228.4	89196.4	151502	58224.1	138455	205338	130181	151609	42276.7	40739.1	78619.1	326224	76692.9	169579	65023.5	246875	267513	306284	0	363785	172690	183265	327312	183270	84369.1	277348	193723
455.315889150926/16.028	193838	406918	513527	443781	148554	360436	99218.6	23752.8	194841	112048	72552.3	89944.8	136560	23715.6	98187.3	38726.7	115542	114099	44960	98397.7	64947.7	265192	490820	184777	149738	119238	77808.5	102544	343299	137216
387.328170777818/13.0603333333333	182366	185903	246091	190438	538609	159720	236988	129634	280959	261753	59501.2	142726	21377	73587.9	60863.2	0	0	200825	110711	356236	109030	68420	345168	129362	114285	78947.1	129242	300263	224221	148081
361.238079409267/7.942	184277	280646	162516	207243	163196	301914	206810	230408	159226	204854	0	0	0	0	0	0	0	0	0	0	198107	153933	425996	231968	210076	197056	354963	326684	206807	248398
255.231723937669/17.3294166666667	58517	89757.8	38501	70149.1	42078.4	69577.4	97212.1	71119.9	58909.8	61630.5	457889	381937	405763	396464	379092	338751	177585	340549	129056	756622	74483.7	47402.6	83300.8	63439	52991.1	58351.8	64763.2	157049	41453.5	65564
384.3359477364/19.6111666666667	258487	825161	271305	213525	647141	437232	336312	591850	606147	764497	152893	75921.1	0	516774	287960	69940.7	84298.5	341066	153072	41546.2	174995	256525	364862	397625	254183	490312	223301	285189	167610	267522
387.326483683184/17.389	59308.6	235984	75610.2	203747	126291	203827	87040.3	74331.9	50647.3	77465.5	73740.9	986351	24760.3	155710	91239.4	39161.8	80684.9	154743	109311	906287	119942	171061	283349	62808.8	124531	379853	122971	101340	108601	240372
600.37400080358/11.5273333333333	299463	283999	214548	316852	264362	317167	464957	330891	291957	244887	0	38981.8	71324.4	0	76056	118078	88649.4	60256.6	77908.9	103297	178903	0	5785.46	40824	117885	205843	367595	143275	20610	244476
345.242762154161/9.88225	258252	243254	103450	253150	131112	295359	192052	133578	102064	115964	0	0	0	0	0	0	22031.8	0	0	0	316978	253894	260158	326427	343253	260346	376945	217118	172712	389399
417.254444660679/21.664	69298.8	42359.7	38667.5	13143.9	36568.6	59346.8	40719.7	30841.3	67513.6	42065.1	822805	568085	620250	411963	413966	357843	339093	570985	461257	467748	0	0	0	13108.5	5621.51	0	11047.5	11428.5	0	11690.7
336.287411724841/18.1661666666667	619459	153100	195595	46716.4	295706	177858	330204	123135	95495.7	78299.3	0	0	0	0	80827.4	0	0	0	0	0	693378	193801	134077	35469.5	666241	572714	169960	717830	262598	698674
468.309648619045/15.0775833333333	230248	67172.6	35802.3	141375	53099.9	107125	118777	132045	64533.9	39691.2	187450	277687	202161	363488	583361	210430	324123	299739	522027	764596	95448.7	29319.6	42626.3	71427.9	88741.4	37788.9	99577.8	107851	22411.5	35863
504.343414853557/14.6695	352077	332399	55679.5	564213	571442	453674	54609.1	662100	51535.2	254443	240192	0	70590.1	68416.6	76944.4	179542	82074.7	214738	13719	291421	131858	42278.5	88876.9	177430	351749	97334.7	181049	190869	71007.1	44715.5
397.310202112455/10.327	250685	104515	159028	176218	246461	100575	100542	85962.9	95336.4	107213	381219	247779	86285.5	386596	263284	397046	405593	256556	250239	270896	69579.6	165645	57301.1	227544	140429	182456	178728	87267.2	138964	186726
558.489392895751/19.763	1.85749e+06	77898.3	820245	85850	740023	2.44465e+06	1.48798e+06	2.24173e+06	701556	702831	20412.8	0	5064.9	286351	261247	81625.5	357972	70227.4	368283	313827	348693	1.0893e+06	0	409725	962236	1.14604e+06	963292	0	400923	491772
427.383344706645/18.9595	266364	196356	223920	229907	159633	212635	249836	249306	247037	219769	32244.4	172960	23213.3	42376	37271.9	43206.1	94787.7	39094	150682	51472.6	247921	242096	369836	1.13849e+06	211140	383858	134343	450253	245139	273397
580.530738524702/20.68025	220432	202707	204349	308786	197733	196241	194503	305683	178348	221468	170631	5677.96	142190	435859	672538	411231	379297	454141	437707	942087	218899	588650	255194	242948	257931	345914	363656	256907	333436	291353
360.298082588001/16.2059166666667	147088	345823	272408	230957	161567	295180	366004	121906	201535	177107	205283	282628	172028	175129	381515	216095	183116	157903	221627	225043	387805	287870	395253	216041	371526	411377	314248	312295	213767	546736
415.357009397102/19.3136666666667	81204.6	122710	134867	144021	10806.3	147177	78281.2	126859	83141.1	105562	915284	20637.4	928829	1.504e+06	140712	387255	1.30902e+06	832018	511962	533839	38119	81581.6	150190	197278	203841	129454	107553	92174.6	186883	124391
387.253591548081/9.739	366149	323275	357677	578828	270684	563779	433136	387018	280017	291003	133417	125569	124347	78355	124753	130142	192367	121795	100048	169917	377455	247474	301291	364815	494718	327929	303880	343930	324718	408136
512.469064277997/19.0755	205190	166433	157903	269400	257625	201994	214595	214151	203618	208273	317096	146679	267507	5412.26	300163	260659	0	128531	39382.5	474607	195512	83472.2	212967	225361	206012	267991	234419	196969	228792	200302
371.258647872794/12.7425	132110	154981	107481	78687	74564.9	197505	418681	75723.4	170007	95581.7	24264.3	138636	129636	0	203737	8634.25	0	136676	267065	217235	330129	69090.1	299910	21589.3	201315	280685	192806	368578	116623	461828
264.86985612622/6.641	152995	164595	169165	226486	166472	171918	191495	166968	176101	183645	95357	132876	116932	128625	76869.6	126173	124442	149038	102833	142664	151331	177426	163169	201438	191950	158095	148478	238433	242818	181884
385.313301185161/16.228	105134	217872	120335	81090.6	125288	143146	153786	90250.9	160019	136153	74587.7	42794.8	43012.6	111175	526648	48377.2	127740	110511	190368	166200	201545	55103.7	182781	208237	152784	126821	148140	282176	81285.7	234261
248.24516691842/16.595	183644	216361	103957	249458	113541	216008	212274	127681	298611	125104	292716	275009	322584	259436	474972	289996	246270	341486	569724	293807	63305	188932	159056	152821	172841	176610	54918.6	250974	221649	169233
305.185972922529/11.5351666666667	276848	255804	221986	357500	260950	285085	445197	311164	276739	275705	307438	89850.1	149657	0	74234.6	203209	130351	137349	65625	304681	167008	122780	131454	60422.7	136937	198051	405484	128843	48612.7	219352
241.216228576589/16.595	191218	216654	95172.6	241721	115539	219452	205986	126103	285480	122437	299536	277350	331574	252840	483291	293902	254132	336472	560234	299945	63101.8	178866	163153	155493	157670	177096	50289.7	241312	213818	163478
331.284578658162/15.978	148467	159061	119409	153621	154627	181206	315011	276697	171432	320413	247718	253422	263523	596458	90724.6	363661	296241	256942	594161	192386	177561	102806	213324	122628	137830	105620	299554	218423	99088.9	151647
442.425181941949/17.362	205610	50814.9	193377	58021.9	173207	303424	267366	245654	179998	295137	109048	0	10978.8	414095	480780	210916	0	96464.9	27943.4	360715	88334.1	30419.3	954443	94867	256075	756186	268615	187534	1.6839e+06	541775
313.273961541041/15.978	234771	355523	133974	212865	202415	174292	352420	587358	161416	259991	243095	387992	239754	519192	265491	255557	261497	714358	410572	524893	321272	187354	281754	151913	205995	136858	327321	223996	127958	183358
371.258330241296/8.16216666666667	239602	267609	182719	373159	191372	306474	240625	345323	158749	235001	62353.5	54259.5	27592.1	10089.2	54346.9	38827.3	81834.3	41605.8	29384	43715.1	248029	192878	273279	166311	236349	284112	369715	185430	171085	316583
503.530356789952/20.163	151730	114683	194540	117455	61015.1	264054	175948	60517.8	214319	156366	59042.6	56554.2	36893.2	106929	1.74815e+06	86863.3	2.02268e+06	622032	519553	209297	39977.7	0	177971	73230	59139.9	150356	27096.1	93079.9	130829	116690
369.349096900347/21.812	830206	1.09605e+06	702161	1.30435e+06	829503	353185	1.13548e+06	347197	251027	298361	0	0	17291	145546	239570	531176	635890	265206	0	310783	522657	603334	42443.2	411197	378118	645603	291962	595479	935971	131889
252.268507590932/11.95775	386395	353341	358470	173472	237412	392700	293393	339593	451169	318444	245674	47008.9	128134	132647	609731	137012	292009	217218	624961	430444	350063	234665	401600	254328	287506	380182	357369	220406	338694	331207
464.31446841972/15.216	302825	226509	102203	366827	179863	251896	522996	414060	291229	315965	77056.5	58340.3	98424.1	143836	498770	58747.2	91305.5	116145	141921	222083	144913	61315.7	252266	146556	220373	124164	193046	276955	67751.3	129448
414.3581083093/14.4774166666667	314569	330159	214102	630690	373337	248858	210301	202569	260871	220080	48609.5	0	0	23616	230596	46875.6	415332	99601.3	707709	156832	65916.7	828628	247758	459915	192914	386968	298345	349414	163111	307447
424.306235867988/10.6321666666667	282447	228696	152399	292945	143301	193768	239949	189026	207306	140968	22934.9	25599.5	19537.7	30255.6	5751.81	64121.8	81234.2	280827	40615.6	32698	142719	143168	13814.1	173887	126337	139404	153061	205087	121143	169954
316.285014665712/17.4006666666667	250628	293637	148918	282440	230519	264700	303949	287468	263127	226682	206112	245434	280039	160653	276656	218053	181067	299663	564860	292246	170526	236142	218647	255925	275078	216372	178512	235585	248368	242664
455.350860940672/16.2213333333333	141753	251638	237052	140254	209267	132276	204693	77244.2	188830	160748	72739.8	30236.9	118997	0	50179.3	33705.4	161465	40411	32523	11435.2	143516	194411	223913	507183	96710.3	441886	138745	395195	142823	379637
401.305080107053/8.46783333333333	207046	143500	133050	167493	278331	156246	122028	59891.2	87921.1	170784	322089	145486	155386	210229	319023	189857	222211	114890	125945	83027.7	217999	291197	78400.5	187158	274459	351129	341306	102022	118914	377098
239.966295433825/1.01191666666667	168222	97885.8	165690	120891	99459.8	167722	103218	112866	184301	139732	119032	124105	125128	132600	248271	105896	134526	161454	308857	137162	124587	146262	190571	124199	126589	182783	118719	38713.4	174607	140204
758.570141507857/22.0625	344783	457750	175223	447860	293869	193807	291005	256413	166102	228213	0	0	0	474555	1.5625e+06	461916	471854	0	135035	497118	425850	427643	0	533229	311586	391484	473197	30628.2	328259	730806
195.173626805412/16.595	182721	206738	72611	228520	101244	207930	207910	122317	283527	115266	274764	271478	311432	246828	465774	279928	251266	323979	562997	282894	64111.5	180695	153476	152109	159675	173780	54351.8	240392	219205	164881
475.347679038019/19.779	57987.8	80404.6	95717.7	232503	112228	147520	179581	95417.1	104771	128740	44011.7	79601.5	84642.6	93185.3	46647	154076	64404.6	146100	83657.3	115587	91367.4	217590	191316	6266.96	167634	94541.9	116064	370573	321114	109554
379.248610804256/8.832	231013	261964	204784	280786	143822	273132	227031	190993	175603	182427	0	0	0	0	13023.6	13001.6	10705.1	0	5405.47	0	287217	163404	299033	237939	319709	179430	290953	301907	229460	245794
290.295981672776/11.7503333333333	100996	61002.2	125816	54107.7	46511.4	65126.6	68859.8	109782	126843	111701	180435	122502	158519	113048	683444	131889	155101	179958	489596	172496	300200	226805	226470	179823	225967	222743	180736	51231.8	154958	130686
395.348312675561/17.8795	346512	725509	107027	148681	228610	129580	470504	1.0813e+06	819189	213004	97698.2	13050	22345.8	1.46217e+06	675522	54864.1	12768.2	397599	15104.4	28868.2	0	937242	71582	152816	582031	133959	550137	144629	112744	118563
374.277286475556/9.30941666666667	268086	216913	189048	386192	286608	281407	206171	210869	170508	225486	108134	72500.3	76696	86817.1	130280	109130	245277	69901.9	48484.8	124898	196410	136475	149092	310105	212341	260880	174892	197794	281562	239597
313.273381670606/15.4598333333333	299039	158717	129570	158511	144584	219420	254328	160203	159280	176196	186365	228060	259397	1.2079e+06	113481	1.18734e+06	537494	266766	1.30947e+06	188380	110539	117235	125403	351757	240857	120740	301496	158044	93455.4	111980
122.068256200097/1.848	185533	6418.85	32804.9	0	30296	0	27065.6	20596.8	38001.3	6298.81	534619	12729.6	50107	141486	183951	318088	0	25652.4	691322	557681	733865	42770.6	113875	19416.6	53483.6	382777	0	26837.4	55773.3	547862
602.543507213013/16.595	130670	158808	72054.9	191428	62480.1	141106	140767	76225	232456	68621.5	267964	233912	293826	227577	510163	231943	215891	313617	588589	272217	26927	95263.8	92839.4	101684	99280	107094	22837.3	187469	152771	102019
265.252375818783/17.0283333333333	292974	296012	237386	384797	213080	371591	438937	273550	537001	266700	312492	219895	254797	54600.3	530344	467811	181873	313433	816732	68635.3	149720	288014	256987	213953	248582	257409	123256	252397	311950	209799
127.049973672315/2.08966666666667	225117	40397.8	53151.7	136397	192167	121961	266066	175458	54358.1	100898	407617	447620	358032	182601	25909.4	353458	484876	476911	177077	527018	30703.4	78551.6	36300.7	26195.3	126669	100932	164887	241210	72449.3	94640.9
183.112400052917/2.30466666666667	293173	271653	154961	99816.6	210949	208823	252557	168071	276553	209456	81784	56311.8	55644.5	58503.2	291954	99327	105164	60364.9	112980	73639.1	245615	204642	207058	227372	358444	199217	182152	229241	159750	173374
319.224681497118/14.5383333333333	69537.3	52349	51300.5	45584.3	78935.8	86250.3	17988.1	84855.3	31367.5	54999.6	669977	168825	548819	400652	145163	510761	286761	567747	214969	622971	30239.4	85932	45568.5	106287	86934.2	42339.1	54797.4	54128.6	63288.4	59987.6
454.346501604026/5.30833333333333	94996.3	123201	99440.4	127073	98245.8	113900	96761.1	127055	197114	111260	97058.4	133958	65681.2	64188.7	60145.7	83206.8	338100	71709.3	58756.8	82564.1	71258	135519	165900	206710	226534	166842	113835	207443	222483	253560
139.111660688253/16.595	182199	204269	89533.9	232224	115525	206996	194205	121570	278375	119117	291439	260965	312961	249321	466662	281656	250350	320160	557161	296466	62420.6	176824	160127	152048	152922	168390	58642.7	240087	209506	163924
457.350729863487/19.1948333333333	225422	299578	206107	203737	139133	288137	358875	286246	228948	331013	210254	65004.7	118118	192792	288766	145774	95117.2	97610.1	263614	158214	251934	74754.7	405567	246020	196319	246762	208077	187436	209819	170850
509.277151188425/8.13	258096	435132	301987	409692	142099	380035	408487	250928	283892	229623	28279.6	0	5988.55	0	13302	5313.79	20277.9	5183.68	0	55319	340561	232616	435930	284700	155446	319653	305336	169027	147923	256633
273.25772522233/20.146	432118	584517	684082	670067	641303	1.23365e+06	394005	451550	407939	353566	181696	211506	128943	93096.1	266582	176884	178299	195095	150904	135392	431576	409826	92093.6	392913	228458	323858	436235	118873	551079	540140
773.717022976701/19.0243333333333	141747	154101	937902	751262	427831	554830	271233	884812	574030	435826	0	0	0	0	0	0	0	0	0	0	236291	0	0	169649	711771	461425	835292	0	1.01572e+06	965271
609.328426463089/9.17366666666667	361424	331891	255324	965532	691993	320994	526388	367547	341056	610303	231132	67038.9	100692	42390	243707	136960	127870	108477	62202.1	259520	174230	320828	171793	169645	192796	209511	376124	207782	166476	254249
387.180734821747/11.4455	68052.9	83079.7	136298	75475.9	115274	143847	96112	92451.3	101446	150218	72713.6	119208	91337.8	167952	102299	107296	90459.9	68093.2	160849	0	132295	137313	136214	152664	109209	111306	100299	77239.1	226793	180907
174.122810070254/1.85716666666667	311926	153937	120227	86430.5	127829	147623	195110	106776	203473	69695.7	474587	256668	193830	775772	19512.3	207685	208664	273525	75549.9	502250	87504.1	128478	145961	21418.8	162889	173052	100941	155805	75944.4	181914
716.567617602396/20.3470833333333	582321	1.17692e+06	447911	403470	735878	387038	942643	1.64136e+06	1.10557e+06	936986	44281.9	0	24144.6	0	94373.9	0	90194.8	67944.5	162534	69331	922402	566652	507147	966570	413152	146140	366382	199550	126892	196112
370.354546424417/18.215	422285	294710	303456	393161	752881	660498	572970	164289	145402	407016	0	0	0	126575	310527	238506	188856	367601	96904.7	290441	811666	327558	0	323966	675653	319799	334269	403889	411213	208755
436.340431481679/16.778	33034.4	43114.1	0	176101	29088.6	56986.5	0	0	5476.73	0	420870	259242	410860	165108	1.72943e+06	365225	145052	263254	1.16247e+06	244003	11619.1	11970.5	0	0	0	5472.49	0	27872.3	11881.2	17742.2
425.376673256239/20.48	224433	114083	279527	319933	89466.9	119275	128694	133085	128260	125325	286170	407343	228552	198558	151958	172602	178669	208138	157932	191561	157617	222178	154477	739619	62415.8	291510	90753	135335	98324.1	112845
448.345311546582/19.7285	312313	273753	150926	125032	288035	216508	252766	353244	202030	176570	118119	64529.2	70873.1	111656	253584	55265.7	40958.6	86011	57457	55236.6	80563.5	29426.2	77904.5	385307	86720.4	65675.5	115856	46456.6	77813.2	83065.3
484.354913564885/19.688	223873	45739.6	135488	161122	172987	117549	133768	217285	117925	131677	368449	552425	279594	51799.7	179227	150760	100769	219167	174591	206057	102940	142524	357851	203983	124836	205959	125682	373470	106959	160614
577.501274278146/21.27825	533623	408371	221488	575652	208307	479338	450284	664027	168376	427807	154047	284059	184969	112900	174658	80103.6	81061.3	173356	77761.7	182004	640845	935859	1.02568e+06	252451	424913	360228	470369	804487	392563	360899
210.111724011908/2.542	6293.69	32784.8	7710.42	0	38501.6	36300.6	20680.2	28182	22571.9	26975.2	332775	256110	284725	472865	792516	282262	186790	292469	943269	392898	24115	0	23396.1	5248.64	6250.27	25693.2	0	14719.5	0	39405.6
433.331814951974/15.978	191263	365550	399282	358850	83032	421535	130386	279338	155472	246337	48936.1	62941.7	47115.1	51753.1	24013.7	53175.8	35961.2	36230.2	30025.7	8078.01	0	172750	376891	366982	106586	106297	0	84727.8	382334	106525
259.24209977597/20.1115833333333	2.66423e+06	1.10057e+06	1.83465e+06	678731	1.15762e+06	1.78732e+06	1.97396e+06	665791	1.98258e+06	1.28491e+06	0	0	21182	0	69712.3	37018.9	65530.7	0	232241	23236.4	2.60939e+06	418528	0	2.27732e+06	1.7413e+06	1.67488e+06	2.69144e+06	0	1.66563e+06	2.15623e+06
597.521019452311/19.30475	227997	226937	78977.8	206664	128093	248711	454571	164669	154885	156479	283392	6033.12	235064	391292	289082	309835	282840	319706	1.58116e+06	653573	64771.2	68757.9	91523.7	105016	65952.9	279597	182099	310410	73753	131879
415.327584956365/18.343	96727.7	509070	232810	110817	223801	194857	323788	342118	171573	144763	30023.4	61312.9	54919	5593.99	27746.5	57314.5	66402.6	56981.7	5523.11	33431	187605	170415	521653	56808.9	86148.3	254864	180704	385424	32155.1	480827
547.492835780421/22.0141666666667	736171	639100	330689	673350	168972	731367	571335	932941	395146	275990	21322.3	82410.1	65030.7	83130.7	108599	10074.6	125068	0	167560	126335	799696	637070	0	211351	401488	509779	382673	0	522705	228744
439.319506962894/19.9775	375456	450620	273201	484342	288577	117923	201562	359416	173586	180318	11547.4	17249.2	0	0	25325.8	0	0	0	0	0	193832	530220	99621.9	190415	273764	307468	308246	143182	133627	430645
916.606684734903/20.1628333333333	255733	441275	1.04436e+06	534433	410657	41878.7	419815	1.8954e+06	840540	424119	0	0	0	0	0	0	0	0	0	0	48588.5	3.39812e+06	0	1.34439e+06	1.78239e+06	722726	471591	0	538716	341843
553.375143978093/13.3268333333333	361663	233899	208787	320609	243967	188581	312315	254938	277952	259208	34895.2	0	5284.35	32453.1	37068	27836.6	0	0	0	55415	257150	259752	142538	29841.1	158755	259554	384359	144974	221250	217844
412.343415216/13.8186666666667	315195	255193	183552	1.10789e+06	234991	133569	226897	273300	178173	107182	0	0	0	6505.66	157245	0	67418.9	11297.5	96486.8	75420.9	83792.1	0	412556	240436	116418	651993	222143	399973	281582	164969
705.590283943489/15.995	576965	347017	260777	536243	240080	123356	395137	324745	139351	135015	0	0	0	300713	22347.2	107695	64578.5	33203.2	0	190863	652653	524409	0	514572	416965	537028	321615	783999	197163	448526
301.273651018001/15.4275	65557.4	99774.8	72349.4	64124.1	34850.6	74301.7	78510.5	181990	50936.8	89289.2	90907.6	71938.5	83740.6	763255	62797.3	59427	151831	79058.1	1.03725e+06	45831.8	92245	63401.3	575049	21254	115837	119831	66139.7	173777	184781	225204
556.530323119577/22.514	98570.6	171180	43806.1	200305	204945	61499.3	352184	268720	122694	86258.8	101987	0	0	639595	2.41929e+06	1.19205e+06	1.97541e+06	1.02015e+06	144484	1.22491e+06	130699	128572	0	274664	218577	357155	128886	116458	128219	141152
454.426228204671/18.9665	253185	160530	416053	662821	724496	468883	666366	744749	535018	561064	0	0	0	52520.5	0	0	0	0	0	27075.2	299238	398185	677541	520421	189553	607423	535844	721671	456764	642387
385.34665702018/20.296	311580	256571	344526	257120	216739	171162	345784	177481	240144	293037	100677	44450.1	112395	0	0	0	26554.5	78545	0	0	337779	388907	288192	249218	343630	493047	361005	262277	265446	487855
391.275409550633/8.71091666666667	253177	228889	185236	251374	191923	249923	219645	215009	170772	193339	62467.6	66656.3	35679.9	34921.3	113505	65696.6	132504	58734.4	44121.9	75759.4	216677	155969	170001	204591	234357	226221	210182	211731	220176	209609
443.379808935434/17.895	55721	78779.1	51869.3	44172.4	52775.5	35029.1	41596.6	43978.5	72825.3	152794	48881	40028.8	93610.3	2.09636e+06	41185.6	117476	51569.1	73294	841760	134000	48968.7	49378.7	44829	62468.4	55307.1	41490.2	76812.5	28576.4	37563	68113.3
513.507427440615/21.797	1.24142e+06	635625	213911	520856	179156	1.85582e+06	520072	858411	400988	350264	0	0	0	641617	420488	447907	346370	0	836302	327793	1.09573e+06	197611	0	619874	1.39439e+06	651605	1.25059e+06	0	1.33371e+06	383302
248.113887391033/3.00725	138497	150500	17792.2	91304.2	179500	67717	130586	5836.9	80658.1	59811.3	297628	255875	0	229019	11788.4	271144	52422.7	15884.3	141823	142846	25114.4	17128.4	49123.7	112123	138790	154566	177649	26630	155673	14271.3
280.234913343678/14.54025	18130.9	11561.2	0	23760.9	18154.6	25079.5	5499.82	27299.6	21737.3	15838.1	452077	459066	810241	831851	308991	705295	451109	737311	343527	765120	0	22788.8	0	36124.5	26299.4	11583.8	16887	20436.4	6711.25	17539.4
385.34686931725/15.0181666666667	463008	224475	309973	264116	303302	137226	248390	311161	227441	314845	5072.01	0	11343.3	0	10908.4	0	35942.4	5210.08	0	0	182730	187136	228607	184535	274028	228829	246100	215321	238514	233583
398.363104370528/21.3575	277699	225786	136387	117830	247795	137850	158154	285415	192903	178449	157770	80268.2	108621	30182.6	172371	24266	22573.6	95118.8	5438.19	112611	239131	99139.7	302180	133206	204072	193218	281539	163736	193404	202779
345.355790236853/15.5308333333333	234258	80277.1	139330	139433	44513.5	135902	79152.5	53292.7	181215	129277	0	507025	1.11366e+06	0	74104.5	497546	0	695830	0	596186	484838	216112	477431	252948	174344	307352	341152	118170	407110	316279
426.811328123498/6.808	133245	183024	146795	267571	160151	184343	204277	159246	198449	189060	91156.3	82405.4	0	112407	79413.2	0	103721	163504	84446.7	128052	160685	0	115866	192192	225873	142005	0	0	0	209125
355.339550024472/20.6525	58244.6	255034	49889.4	273002	310588	182772	22765.5	75162	27516.7	104639	523782	221230	322953	115873	550300	207633	131576	294114	206102	402582	22182.9	44610.3	72870.6	0	49083.2	21415.2	80158.5	39213.9	154226	110098
393.273540112062/9.17583333333334	83837.7	57311.9	31101.7	86875.6	38299.2	96254.7	59858.6	48437.9	29454	39848.3	505953	418143	484107	486724	325603	489977	372719	511909	251076	441688	51079.9	26100.9	36831.4	56236.4	79812.7	64417.5	97899.7	38619.9	30558	72488.8
285.296915716348/13.4016666666667	55541.8	78882.8	75289.5	82569.8	110560	96484.3	0	102112	49871.8	67422.8	559416	352988	443350	30338.5	504833	530382	75587.4	653400	597508	880747	11365.9	47461.5	10782	138412	16028.9	0	8014.06	0	0	0
320.228355013766/16.1614166666667	121350	135127	80664	373561	94294	438621	136278	289690	117252	89125.9	284802	382359	1.14211e+06	310992	165102	377119	387750	578468	301518	518681	40930.1	102575	77829.3	69536.2	88657.9	62286.5	35121.5	95767.6	376688	114597
446.375218542709/22.5846666666667	344724	240430	248714	264277	289397	272718	235053	251072	262654	324587	373491	591225	283494	79295	221213	135647	229998	260558	109296	226207	149003	298383	348207	200080	272999	317738	265334	353925	310359	296173
332.288085225819/19.5123333333333	155956	163741	155391	136395	138231	163037	161654	175183	174231	172031	132097	183907	195474	157451	109507	103245	97400.8	153164	887778	156138	46296	148185	177042	246480	193404	173892	42888.8	180634	220602	105334
511.490448581893/22.4241666666667	896333	918665	847147	1.04767e+06	724815	535370	1.50956e+06	855928	928015	733952	0	0	0	0	106101	92385.7	346634	0	0	132544	417424	967837	42594.7	1.05346e+06	724119	1.08927e+06	530723	675168	526426	243442
373.350730360325/21.0508333333333	198881	144425	126647	81452.7	203308	100718	93472.5	174041	102047	148429	372519	161212	231294	42714.8	103192	48574.4	41596.1	152482	6862.19	180569	441429	109380	431147	101942	192408	170672	437948	177981	215153	254488
447.383546769482/21.8085833333333	336185	360213	480355	229135	736220	353530	603351	293325	435635	1.20216e+06	0	0	0	425884	643284	479978	611853	72411.5	479190	741609	428455	1.71682e+06	0	1.21249e+06	418375	906927	808229	103238	966209	806794
717.588314084637/19.7130833333333	807447	600045	254978	943436	371758	300147	479805	528400	302371	129263	5154.42	7957.26	0	244399	134433	131119	154339	59536.2	148218	349113	2.08832e+06	848481	60825.3	1.87604e+06	434282	987301	385217	104683	227846	590500
653.514901106772/20.87025	149907	465512	507985	184733	323907	173762	255170	576458	275834	170487	61628.8	0	52418.2	256904	47706.9	202663	382178	110558	246085	29260	153550	199067	241379	239422	205594	272989	305660	238258	155129	357372
373.374932323076/20.1375833333333	601018	1.71746e+06	1.90352e+06	987033	1.69097e+06	1.59095e+06	1.90103e+06	989523	1.49851e+06	2.02851e+06	66472	37717	48384.2	82939.9	122250	152088	126886	54883.2	126727	93711	547066	992238	0	2.14365e+06	336067	412580	701648	0	1.78557e+06	418336
441.372383883224/20.3804166666667	282876	147488	226467	263512	109029	95971.8	153539	360868	161987	147065	0	28797.9	39400.5	218813	28954.8	61117.4	49624.6	0	104548	49993.2	238062	334873	77480.7	911751	347444	767700	143723	94227.9	119483	159695
386.34369552962/22.4788333333333	104600	17321.6	32436.8	10403.1	46247.4	42005.4	61120.6	533154	91094.5	31095.9	235415	213231	252800	231217	1.03523e+06	995338	256584	430733	579634	252801	17966.8	0	31238.9	23936.1	22605.3	23448	0	58025.6	32665.7	17665.3
533.472038388383/22.364	941472	761822	789884	797913	588700	272657	1.36089e+06	824679	489813	582891	6333.24	0	13258.7	0	211419	0	37155.4	37720.6	0	65493.7	814011	1.4957e+06	0	1.21257e+06	739283	956997	485223	979353	428639	455862
703.499301988088/6.308	244095	269945	243729	295040	248078	270455	272829	282621	271268	264127	163335	196415	176916	177709	176539	188524	189274	192609	161312	197429	180728	196236	193857	219357	232485	198801	183437	242413	242400	212039
416.317152881485/13.3414166666667	153066	276496	169136	252383	150916	202557	297610	259791	185215	306343	94070.8	102509	70890.5	110368	84894.6	61365.3	5619.09	96726.6	336279	159959	91461.5	0	160503	192732	198443	155428	96807.9	207777	115988	149627
375.253610533246/7.825	267890	280072	225835	266096	233789	301575	215982	227500	193332	205273	47385.7	101086	99807	76815.7	58197.1	112444	35373.5	45997.4	79806.6	48975.6	185391	161808	166467	162080	188928	200935	212777	189081	195864	185894
322.271936003109/14.694	74657.9	122209	20050.3	67029.1	37793	76079.9	91329.7	113534	58864.8	60405.8	76130.1	0	30704.8	12744.4	603607	77143.7	37808.5	44562.8	2.01969e+06	102903	70340.2	45595.2	62666.6	53973.2	43193.6	50781.4	192717	273624	46205.7	48292.2
415.317703834464/13.4505	123642	90382.7	89693.1	117523	205900	71140	115734	73253.2	107395	72793.9	227895	256553	96908.9	260017	280284	123657	97547.9	199871	1.03513e+06	454256	73722.2	35013.6	102957	66406.8	48659.2	82058.3	92819.5	127496	102383	99289.9
399.289843547691/8.45083333333333	244276	240041	221027	297008	373348	232887	200320	210833	204002	250670	29363.8	165188	145328	96707.9	138680	129533	92696.7	161553	89639.2	176941	159340	236930	309344	373448	173300	208814	206846	275241	252957	227722
331.266079544035/14.0674166666667	39945	27782	52745.9	61525.7	87007.6	25537.8	99647.1	129296	113494	199656	45280.1	10547.9	0	60518.9	193757	35608.2	155721	32507.9	61096.7	314808	116355	54430.9	1.55354e+06	33437.4	53789.8	48285.6	53265.4	36998.2	28804.8	395192
582.545841613068/19.578	538335	313677	230885	618429	1.1145e+06	798093	761652	586910	1.15468e+06	247292	38006	11225.4	0	324026	267541	323089	575360	69816.6	266029	283807	76971.5	250060	59632.9	244163	370962	399938	136711	311214	276918	251786
472.245143510021/7.95575	167383	131954	110042	137352	27736	100245	146924	102283	117255	113972	412615	83470.2	106457	63655.5	144716	111816	258693	292855	43238.6	231300	112904	88863.1	110599	66931.8	90521.2	100392	178304	94688.1	66389.4	113698
604.416123431805/13.76775	466356	339215	381130	362139	158130	318555	362817	383217	184705	439382	130631	77322.7	56424.6	68789.8	264101	104399	101753	80329.7	86677.8	160681	406916	289260	283722	285231	409710	375718	190829	227594	338393	399669
372.261289670365/9.60033333333333	262081	242579	222638	301114	218594	253254	255192	179655	270794	273064	130605	120152	114082	93302.1	317179	146342	200342	119445	98445.6	184014	237420	142774	158109	279928	201671	210562	238901	213032	239037	55430
642.357805856761/7.792	146152	182922	148145	152351	127746	182395	161443	122494	120907	126776	0	0	0	0	0	0	6042.4	0	0	13236.9	110852	66765.5	128196	185426	101439	154970	222016	239984	116649	169263
442.315782279828/8.693	218081	213425	182698	206164	182980	220478	201817	210373	177663	193935	98642.5	92580.8	66496.1	50020.8	173980	91306.7	129322	75521.9	91776.2	91645	271612	201974	216676	233420	251726	238889	298879	239055	249312	356884
448.354148385944/19.3804166666667	51709.2	41176.9	43294	33936.4	58269.7	40237.3	56837.9	25035	59142.1	47165.4	496466	352191	372112	459552	169875	394681	496820	472170	298402	557487	65887.5	51248.1	41907.8	51482	43506.6	42155.8	58198.1	26594.6	54927.2	27626.4
359.257449903009/8.812	247124	214253	198689	230504	201270	228708	226270	69544.6	86778.4	177901	80030.1	55451.9	45671.5	34776.4	72866.6	147113	143681	52595.6	51737.9	62634.7	155854	163618	31504.5	233470	176346	207485	182693	89081.1	61975.1	201740
847.747893599626/18.7003333333333	443870	512343	523432	350508	495707	411689	361196	164212	316669	385942	0	0	0	0	0	0	0	0	0	0	615373	273569	55839.6	685180	463093	367195	807937	610378	410433	443112
341.763723660635/6.30858333333333	110581	136812	116244	147597	117250	140056	140086	127567	133645	127421	68126.5	118775	93620.8	96589.6	65123.4	93485.7	114167	103821	63616.9	112457	92352.5	137595	136346	166687	163623	135420	114057	213543	189887	105620
111.117043461965/17.1943333333333	150219	172860	99763.7	204076	104998	151193	172738	129870	201329	105104	265204	297804	332450	173436	311271	266972	261452	341621	553662	300643	69465.3	131488	124304	118850	109707	117099	100056	162022	130171	130547
375.280031723617/10.7428333333333	175252	175207	167689	239460	200877	181799	162098	135401	182162	182399	0	10312.5	104256	82854.2	110914	94701.7	116646	77934.8	61274.5	78548.8	188983	0	159107	179080	152931	184737	160121	171299	145030	166955
343.227472113999/9.28566666666667	132803	229851	112304	170925	174848	214001	172341	201375	129703	152643	0	0	0	0	0	0	80718.9	0	0	0	207443	128404	253303	204626	247175	231183	386178	328667	175737	340164
449.326519320792/12.6185	113208	191585	162535	198372	291382	155350	156337	172602	27932.9	151417	156958	145454	50834.1	72856.6	40837.7	191373	136097	103803	70389.2	160525	105784	121160	6765.17	24696.9	79639.7	171965	165332	108930	89704.5	154184
519.326298457927/14.1278333333333	275961	274093	118271	374454	220172	575395	181905	355129	188979	251859	127882	62979.6	107550	110552	137054	115466	32848.6	151764	57723	168767	107394	66799.8	138491	5261.4	211193	107409	121265	340997	117533	45587.7
415.322047613437/17.9633333333333	305033	295537	137376	136633	157452	292642	143757	249856	526695	268158	33988.8	26996.2	11161.1	28824.2	220845	38970.6	58515.9	37077.3	107612	58176	86710.3	93502.1	210624	623678	257705	190254	105702	328508	385411	265011
574.517542555308/20.6835	28870.7	129497	697578	108098	326802	1.66909e+06	384367	434783	316941	375161	82189	107924	53175.8	183309	47502.8	71326.5	260333	121446	199680	132004	121806	320642	54202.9	675638	666871	477354	1.2565e+06	162447	583514	454327
125.986294628454/22.7238333333333	497339	466055	488095	551969	543069	451210	462116	514394	501116	516340	287810	480954	334753	210268	239526	423763	211343	250428	194620	266936	492731	548501	261848	295649	517968	256785	500698	310319	522892	209465
353.246876799638/10.7221666666667	170299	135357	132825	145948	146923	209419	139747	144314	285477	155587	162686	164888	72937.6	231874	86421.3	128329	104120	1.17429e+06	144264	120395	105326	10419.2	163157	100046	115868	127359	195174	207010	147546	165616
300.287215998708/18.1101666666667	336465	222277	29611.4	261233	235831	188634	31166.5	348942	20938.7	979954	140303	515331	108718	65112.8	210268	57190.2	55979.5	130876	106420	198804	88752.4	36733.1	250758	0	33549.3	244954	45485.2	265126	121808	113811
345.242399937859/7.424	228722	208843	177867	287386	156233	266595	196314	205525	135414	209302	0	0	0	0	0	5927.31	5121.59	0	0	0	227243	167180	300048	204647	222668	224148	301965	251355	236680	208646
464.833702521266/6.90816666666667	166862	184003	175192	254748	202625	189358	218934	185099	199818	234004	82148.3	109090	97265.1	105785	48517.2	99600.5	78050.9	108630	67429.7	100971	137465	148702	121539	168185	145025	116213	123033	184492	181315	150708
446.37491089927/20.4326666666667	370722	368647	277506	231141	267916	280018	226681	137629	219430	294599	413636	324358	200738	96405.4	380111	230730	196109	211212	88355	149128	265247	145969	319991	78890.8	189086	198089	220613	255547	156320	205598
305.186179060029/7.06466666666667	424775	369369	305624	352057	371273	548382	908224	491036	550353	537588	644020	255403	315090	353559	171251	556823	455150	326548	152436	510853	212581	195550	291586	173787	312819	250526	797945	209441	192480	551969
285.27823372578/17.863	139400	137336	83163.3	72058	145858	114683	122490	127507	185005	135591	457602	306500	328396	67013.2	262945	121752	83980.8	260853	182013	168595	185842	110652	208306	170747	190659	158285	174755	226005	114214	140120
504.439997150695/18.5225	207479	604255	446785	300362	543573	627071	526254	238196	347432	572957	5202.76	0	0	101608	42518.5	35689	85641	0	98872.3	28750.9	624446	304396	0	807654	538114	94338	803341	964845	460270	435432
344.315664302358/17.5616666666667	181069	195679	85651.3	83051.1	259934	154411	115567	175881	162815	210742	134344	101716	117419	119929	150136	122791	111521	108041	223649	191016	187000	189147	202499	148063	204966	221929	346417	126954	241744	267635
265.252440854366/19.913	46529.9	50634.9	49355.6	45809.1	49865.1	58535.2	76163.3	18085.2	85132.7	75438.1	227836	229495	292831	253026	798440	340881	494472	327929	1.55195e+06	453642	17965	12529.7	30449.8	28482.9	53379.9	39826.3	11706.7	19691.7	25836.6	28920.2
529.372180057039/20.0973333333333	329871	454606	166266	228950	270748	355787	524203	646696	148665	275422	30439.9	36116.6	81107.7	5678.91	0	48734.7	11196.8	50800.1	42656	54261	83002.1	93406	64806.2	99876.8	105903	55881.2	226963	48543.4	31358.1	48435.5
756.575018241356/18.6633333333333	230256	267878	208617	254203	233016	235876	187926	607328	208184	168125	153207	112963	250042	120376	141780	65199.5	52408.1	119016	36204.5	180002	244589	206070	435286	155234	212616	167544	366024	218699	159639	185876
269.269071230142/11.4991666666667	183659	153777	144372	96286.3	82534.8	123100	85220.2	141929	148535	103402	73000.3	0	49095.4	52863.5	119099	37868.2	97265.5	88510.7	124834	100188	145072	137364	194570	130997	127345	163249	86055.6	93636.5	147760	108342
539.523615080149/20.66875	55843.8	279066	537621	278209	201024	193064	161592	220005	300511	247773	238371	98810.8	105545	156522	203756	215434	52930.9	216718	161841	77336.9	151462	21104.6	180606	217583	270283	196568	236837	257130	774341	227795
408.310951826603/13.598	187797	173533	184429	42335.2	116370	229043	381757	21918.6	167627	126531	114650	367702	205363	192133	75472.3	61359.8	37048	60822.1	423823	296614	317515	791292	219473	11621.3	289740	396374	238444	336914	138651	56787.5
731.60679965341/20.6808333333333	858208	947413	171855	427366	90673.6	822613	167863	356225	137798	216084	32371.7	0	5404.54	249708	69053.3	287125	187846	10491.9	93969.9	0	323186	1.74262e+06	0	211588	468074	566213	624225	0	828823	261862
241.252145737524/16.795	172715	131983	144284	155334	214182	97085.1	104660	169280	229943	245209	9711.6	72297.7	60641.4	0	0	72707.6	0	60255.4	0	36294.3	175557	77989.9	156623	442536	227310	315740	254274	255166	249095	193270
401.342060152059/20.6698333333333	220544	190780	199912	240643	225652	192324	143115	184099	185074	162781	152676	183533	138358	40335.7	35849.7	101826	43923.9	47165.6	73227.8	79252.8	105922	285661	239457	119783	178749	147199	163064	217428	277393	154782
221.120938432807/2.88833333333333	122208	53764.3	46010.8	63870.4	59451	85732.6	99785.7	75476	150925	48743.2	215416	102667	144540	613182	450554	113921	129109	132547	189524	201237	84388.3	51620.7	108501	61911.5	27001.1	51861.8	74184.6	67403.8	55923	89651.9
461.363345532822/17.3536666666667	236102	240519	206546	179145	221285	186205	187788	160545	134599	206889	414884	335339	313541	189859	121175	375449	383006	275325	113820	277301	98044.6	150929	181065	192391	249889	379300	248780	216389	178314	375448
398.363102494707/22.4068333333333	446205	209736	158118	274443	206088	187403	231981	191175	229824	250987	155649	66789.2	61883.8	47929	264865	0	94026.9	155304	87843.4	167788	191698	111237	169330	188463	174982	228511	232581	401502	131631	203923
345.242435339982/9.47325	229158	227719	172343	275207	205067	256847	198026	240909	152095	525472	0	0	0	0	0	0	0	0	0	0	135051	136216	191054	144607	274162	164245	246478	250946	190970	171189
463.378364785849/20.9416666666667	438660	389303	383903	504889	322015	262779	230503	315780	277355	336462	275239	0	267052	162397	89688	159903	145849	96506.1	202148	233783	383528	291678	453198	574769	334085	409001	330634	359397	180488	360653
311.294052284809/16.79625	868812	299606	337874	274689	723853	355981	164518	283393	181206	231343	635995	14995.2	553743	129627	172075	1.31293e+06	1.20935e+06	541597	286993	1.02077e+06	210760	517375	373507	168144	227822	224617	173530	355790	190740	185684
592.389533947479/12.8256666666667	55629	59305.7	69301	65710.8	169719	43623	51339.4	83266.8	92587.8	136419	305953	114430	157070	147669	227681	246971	88154.6	177969	0	610941	93650.7	124212	88507.3	56702.3	146352	103843	183607	55252.5	90045.4	74366
305.2500114637/19.2978333333333	93444.7	65462.4	37945.3	84588.7	62145	70340.8	86278.5	297208	62057.5	66635.5	221735	214478	255175	135103	842525	95383	66587.3	259859	298816	243942	101757	64976.4	144299	52631.5	61683	46823.4	36301.8	406097	47044.3	38507.7
388.365878048477/19.0088333333333	697357	259619	409605	1.46043e+06	517524	325692	375384	895539	300530	610784	0	0	0	0	0	44893.7	0	0	10242	0	186003	60203	0	274417	599604	484693	357043	0	693259	474715
486.364531189961/20.7198333333333	327312	242658	282974	310202	293702	137523	163576	220572	185389	262595	440742	449050	283978	25405.8	77210.6	141482	26998.9	235437	11848.4	57907.2	168274	439702	407416	229405	339665	356278	352045	458467	180431	329687
483.350556239551/7.02475	140587	168385	139865	256093	146271	164909	187903	154398	181507	176634	92114.3	84604	0	104308	90085.2	0	99707.9	159278	83410	113593	152486	42982.5	111169	192164	231183	143148	47304.4	40638	35037.9	196431
183.084125565615/1.73933333333333	134476	109545	65014.8	117117	53242	151336	130349	91726.4	140545	60469.7	84855.4	120878	259392	121424	360109	110929	121131	241752	61093.6	70803.1	46139.2	31509.9	84039.5	71298	58487.2	105508	71936.8	87499.8	52852.5	47529.3
442.388336256214/16.028	33182.9	253666	221590	384320	368023	224725	270506	186299	232312	258127	126594	71887.8	62041.9	79373	359239	112069	217592	150817	88199.2	586311	32465.1	51225.3	212965	426085	240222	299842	338254	215995	194700	317290
467.320637521031/10.2105	254427	263591	183011	215033	246853	220488	252300	294451	215968	260386	5546.29	5932.22	5964.37	11707.2	11196	15505.4	16086.6	5956.35	0	0	102360	9453.07	148535	317667	261371	180432	100500	207700	178243	177018
614.363072865556/9.84666666666667	260819	242258	178898	292408	192789	232293	332286	292863	299594	184806	38096.4	0	0	20504.3	11046.1	23053.9	35791.3	0	0	35575.2	243472	92087.3	161151	197028	110052	192043	381939	156694	119757	205723
546.521505962177/22.4661666666667	88282.4	299132	233092	63748.3	228057	244967	196260	636038	119781	251945	28700.7	0	0	331527	92371.9	0	1.45548e+06	45432.5	5.86641e+06	59214.9	59858.3	82566.3	0	202456	70231.1	593827	52649.6	0	61314	120958
257.247076849916/20.70775	212775	232119	136058	207637	181817	175242	243551	195485	193255	158511	182416	247727	252688	81740.6	84764.3	49061.5	41768.7	186872	94387.5	27134.1	265626	141008	348634	126380	154772	121117	230096	323591	120425	171470
531.560920753811/20.8838333333333	260172	210171	372308	218900	160304	367469	305551	144780	291391	277903	345968	74189.1	68814.4	0	1.26762e+06	232077	72207.1	361364	35576.9	246309	112019	41708.3	13085	96656.8	50492.3	129895	46686.5	288326	193423	144273
401.341556381908/18.8434166666667	140467	216772	180756	234068	161309	111124	136890	85334.6	73990	132139	88140	236791	64099.1	10567.8	38948.1	112158	106654	78762.4	19244.4	30137.5	109861	219880	451689	65233	216733	336131	250516	378826	151035	380113
97.1016180213113/17.1945	153507	179225	108935	198589	115984	162246	179700	144873	203482	126711	255679	280384	318063	185772	318010	258358	252184	331295	531418	289873	96740.1	142623	134891	124569	119533	129510	112194	169140	142607	142660
231.133574327881/2.656	38277.6	41802.6	29191.1	36167.3	17478.1	50397.8	60167.6	51292.3	30087.5	36455.4	481173	320884	558128	100914	187925	232599	634793	1.44616e+06	202689	507019	25448.4	0	32180.4	19339.9	33980.6	49150.7	31353.5	105153	19839	36237
763.551141903183/13.3596666666667	8234.66	74304.8	34023.2	0	29677.3	97869.6	139941	0	64468.6	11227.1	143924	160200	142099	65683.9	45745.8	102749	173897	142764	160880	170028	166899	0	100055	0	102987	141640	102466	265924	39117.8	383078
300.282866426587/17.4923333333333	56662	189032	39820.8	239413	282171	133382	82495.1	65709.5	70158.2	76217.4	121869	84867.6	83703.5	207507	143669	179168	188174	155532	273232	188368	34886.5	85198.7	76549	60727.5	84291.5	75689.8	237459	75797.6	180753	135302
346.246264540676/8.576	141610	261636	107300	185414	182354	326304	215053	162250	122036	190199	0	0	0	0	0	10272.2	0	0	0	0	177955	115619	434076	163824	154703	156384	330394	264305	101163	266788
527.522764305191/19.5928333333333	0	530914	232816	480016	220039	157728	244682	202993	543419	229517	0	0	0	521768	0	1.48386e+06	226778	0	364731	276992	97409.3	0	5313.91	144519	728671	357169	325436	0	758955	375706
484.436736146106/18.0204166666667	238060	184836	137449	265684	291653	189256	232519	185427	194248	201663	344520	145825	298260	0	454406	0	0	157435	0	552153	190781	5636.24	0	183793	168272	288428	207166	246075	162997	218542
149.132430520111/20.0618333333333	2.02443e+06	563492	290235	1.61991e+06	1.52709e+06	1.71594e+06	1.86445e+06	628621	1.89412e+06	1.9452e+06	0	0	0	0	188437	161975	103426	0	312216	60708.2	2.52745e+06	159122	0	2.0172e+06	1.30171e+06	1.27032e+06	492714	0	2.04481e+06	2.11766e+06
177.054017643987/11.6558333333333	8751.94	35464.6	60604.4	484063	30633.9	46384	37849.1	73997.3	106763	30058.9	0	0	51788.5	77265.7	87502.4	120986	69333.9	61756.4	54045.1	38946.7	316170	0	90669	44862.2	229758	113890	483389	178780	347713	16073
397.382127584086/20.1793333333333	202186	253353	213635	150730	158781	331177	289050	220409	98449.6	409856	239596	0	380485	331467	20318.4	519667	601947	168192	1.33784e+06	295150	230600	125011	0	129922	525918	326201	145348	0	242439	349269
245.226001597753/19.5861666666667	264971	259151	273169	206378	362477	304584	327688	301088	285283	309081	149940	185698	234062	180768	204053	283903	253072	193625	217414	255025	228297	205915	105523	257210	552757	316578	473878	100945	332889	332889
399.326861766439/18.7783333333333	298379	302361	325224	266257	230304	129584	280018	41022.4	172823	165665	65251.4	97388.8	44941.9	47090.1	102502	102485	82638.3	70742.4	61598.7	58210.4	213796	227769	264890	355219	239294	460916	305487	344485	242189	367180
527.522793371262/21.9934166666667	1.13197e+06	470062	277619	667973	408865	693762	198761	640560	297398	1.90904e+06	79558.6	0	0	0	1.16601e+06	437240	55587.1	271647	409046	235525	530651	354485	2.31387e+06	717435	666793	1.6026e+06	618989	402343	717793	1.64031e+06
155.142900506316/13.57325	303930	273763	246509	223077	255320	286498	278123	344002	249466	264761	6127.43	0	0	11996.5	10499.1	0	0	0	56512.1	20573.8	131530	211490	211479	189921	239088	153783	110739	161208	226857	172334
395.367443953688/20.7306666666667	158490	179624	95671.6	136559	209381	293868	230245	270225	306732	160062	1.14881e+06	0	685298	100706	10819.1	131495	252207	405688	160913	236066	51382.5	194622	116227	140953	183207	196299	195777	155390	185846	141922
653.42911603833/17.1944166666667	192199	211547	131562	275947	110435	180891	189592	121958	206790	95908.2	255025	330647	348975	120402	323422	196231	189446	325323	210708	275580	83890.6	174435	130134	107208	112899	119159	92655.1	196938	142749	133074
605.530823767018/20.16225	387975	181127	749665	283473	148771	236926	506738	554967	325411	150861	298363	22751.2	41127.8	580648	603537	62378.3	118588	564170	304834	77501.5	2.40032e+06	194383	484054	1.07877e+06	340943	184543	265020	466157	310646	195726
485.36176694695/21.178	471204	350608	323977	462511	325696	239945	209001	283375	265050	302525	415603	205852	392071	105181	159790	116053	180353	349820	122630	254799	280022	316170	378764	472101	274906	328122	212418	460334	128354	196985
782.569617707958/18.47725	56061	1.41692e+06	652726	734550	900119	900623	969509	984828	841470	852693	0	0	0	424006	80255.6	50670.2	111015	0	107752	76383.5	87982.4	33876.6	0	383033	275819	159868	503928	0	218392	476761
656.637459191696/20.246	60919.3	309666	93500.7	368208	311436	196215	44457.7	79113.9	28399.9	112513	257987	77681.5	133376	95580.2	306744	137221	138757	162949	132415	258260	7963.03	86491.3	14079.3	0	38447.4	16475.9	82167.6	20206.7	194247	171009
422.318241062427/6.57516666666667	95868.7	114880	91467.8	186403	117553	134167	139746	94852.7	108633	153927	80343.8	106364	81519.1	100030	58036	56343.3	30471.8	140831	64629.9	108303	120817	95126.6	84073.7	99986.1	143897	81397.8	71134.9	195776	147608	128717
529.502765297825/20.754	125334	159364	212531	154690	127421	78334.9	168831	106126	132922	186210	774581	0	0	605755	534923	60577	587878	1.11159e+06	374790	0	71608.8	176775	145036	280234	306028	214244	309397	137638	143941	167288
725.429464072572/18.1475	93781.9	184307	49089.8	128804	327615	168734	163860	200924	109828	341997	149225	5654.39	39795.4	125287	18895.4	212292	40270.9	84763.3	80961.5	113689	131641	110614	132036	99571.3	349183	249663	222770	181658	222970	272937
359.733824347862/6.30925	150213	158779	163622	212418	161448	178957	188151	167061	173468	169741	73245.5	104801	85091.7	88298.3	63744.2	91893.7	105921	103005	79424.7	95436.3	103148	137188	145306	161095	146263	128136	107607	181465	195489	135943
430.376616898494/21.5786666666667	338484	289937	206583	312317	199671	273990	269326	273054	243228	235271	543290	0	518344	320739	39869.6	37807.4	247834	434725	345607	432288	352246	419425	331413	205220	248454	220808	312922	490979	367777	256858
593.532131663384/21.213	138247	62541.9	28544.2	209649	72072.1	21651.7	24110	84552.3	0	105111	93872.4	103424	112090	152010	1.01707e+06	1.03041e+06	545606	106316	364695	1.81991e+06	218736	391313	42751.6	383540	58045.5	264091	75844.5	38868.4	244301	162090
311.313784929074/13.4763333333333	260714	190436	228048	127215	145001	231528	176511	128807	329037	169982	225279	17121.8	140368	74226.7	331585	103815	184949	185073	256538	326668	314021	0	287685	268537	201286	337635	291091	156227	296644	273007
417.300483817477/8.3975	262140	226726	214983	290869	344602	234527	207078	179863	195198	225069	158570	144047	130679	129504	140172	140047	163205	125866	131992	160889	190289	261925	273653	238016	195057	246138	267710	247824	234346	280545
129.09116772468/16.595	153259	177349	78963	197943	96228	180355	178588	110068	237856	103155	246498	235041	265945	218695	393477	231682	205247	269933	475531	243683	52340.5	150759	131255	131287	133932	151372	40860.7	201862	181850	136305
444.35673355567/17.5684166666667	58036.6	65306.9	29565.4	75125.9	90952.6	31459.2	53520.6	61616.5	51362.7	89215.5	813516	605948	497541	362601	79256	293216	471858	300490	136855	160711	65138.2	74391.2	45960	66169.3	89861.4	77783.7	75382.4	57565.8	64583.7	96501.7
302.144648145418/16.0465	268987	231401	116044	283060	244495	263539	246844	264282	372004	267544	64263.7	52945.9	50808.6	57142.2	42758.8	28595.8	54242.9	50974.4	49360.3	58195.8	200190	239357	258330	229524	212903	169059	239970	218134	250989	176551
344.280190312549/11.195	189008	117154	100287	235545	141035	124532	70239.1	73271.5	69432.7	70977.2	0	0	0	58430.1	0	19388.5	8692.78	5088.59	48594.7	0	11706	169156	141667	179529	90506.7	394172	59238.5	183363	146900	158634
340.272263617835/13.278	95903	130066	96505.4	90102.3	108644	158471	132731	42863.8	86383.9	87410	323145	257764	242829	328388	514787	229278	51195.9	266738	352448	280168	194269	74298.3	148851	5517.14	183453	200197	179237	213836	129516	269774
349.766413412572/5.39016666666667	98214.7	92959.2	116711	119053	108145	142191	106224	126615	123463	100321	57243.6	102669	75976.6	76605.9	45480.3	71085.3	29238.8	76104.1	57097.7	85931.2	69422	122269	131323	132169	141428	112254	108225	238897	223020	135624
299.099192041708/3.34008333333333	137766	123540	83005.3	105519	83625.9	142654	183014	85890	105319	83873	93062.5	121219	114417	51945	29894.9	77324.2	124926	130380	66514.7	126061	99368.5	115716	101269	157391	87914.3	93819	215171	66195.1	105936	122629
359.258602927942/10.4386666666667	135835	135713	77119.1	158365	101918	241022	110638	18702.5	62463.9	156768	260535	133601	129058	126808	330673	358581	414472	158042	169206	35143.4	144273	184472	57551.1	99685.5	210148	138262	93124.3	112084	41591.5	263622
524.408514393334/18.449	820981	1.0162e+06	121635	481324	542141	463261	166310	1.02871e+06	88143.5	309625	115019	83939.4	58615	60270.5	139774	64937.4	38457	141968	54835.6	120547	69644.2	15936.7	72509.8	97551.1	124240	59476.4	120611	76829.3	69087.1	36983.5
493.440667786441/20.914	406589	356569	143384	333402	347715	489024	567494	537984	304410	369687	10763.1	0	0	21801.2	0	0	38496.6	5189.53	28749.9	0	107028	950208	436409	452079	489602	618400	551514	950400	626570	734936
393.26470951081/7.492	297803	323300	230914	345670	231286	367574	250086	353316	228830	261105	32647.8	62574.2	60448.7	27936.8	60958.4	76482.7	59897.4	60218.9	28110	68190.3	169762	168613	308236	162613	166357	216831	215634	224476	238267	167273
498.488981831199/19.9811666666667	190260	221767	300715	547447	222796	213411	1.84165e+06	487213	191994	255752	90676.4	55655.8	63630.8	207877	238760	64207.9	158508	140288	83831	150958	729989	1.02976e+06	479703	3.43785e+06	494557	880264	806051	275821	794907	281427
212.208841736827/18.4731666666667	231196	306723	187376	209031	224953	252873	344700	314783	222646	218860	58765.9	67728	84242.1	47713.3	47072	37826.8	42386.7	62172.3	68416.6	44568.8	263426	186842	327421	226322	253970	188350	254222	267567	208801	264649
536.504672870464/20.3465	981138	824748	548793	494545	514238	370423	658092	770431	495251	520810	15324.5	0	0	131183	103588	192620	125294	90863.1	341835	77665.7	497068	857513	50270.8	690643	252585	298719	532978	144277	268134	404798
412.414714573304/18.1281666666667	243479	118311	268213	110326	431138	616528	190465	147461	143913	186817	177613	0	129268	296694	344439	216026	206199	283909	127044	476995	283189	248481	125665	326947	338825	1.16701e+06	258021	0	291493	231128
519.892163190383/6.2075	89633.7	115172	106474	146722	110783	130008	127312	123173	121224	122373	70385.1	99998.1	81187.2	92798.9	66941.5	59977.7	26889.2	120886	73980.5	107749	113943	119640	112348	112547	173989	112159	90993.5	206297	195364	138262
360.35524277174/21.0625	60220.5	474138	737379	330191	123410	46297.4	43931.8	305524	83083.6	118763	118603	0	221223	20438.6	0	302693	105481	330549	15576.5	91050.7	47451.4	1.92587e+06	113029	181838	0	41824.7	962540	117477	22690	17578.1
95.0861832240994/18.4721666666667	232053	303454	188335	215999	221371	251068	339001	317915	267006	213143	66034.2	67724.2	81287.4	55445.4	55572.1	48994.5	48875.3	64375.4	70491.7	55752.6	253529	189866	293365	229656	247328	202985	252250	295174	212159	255210
453.334402143111/21.333	487485	158897	307986	400212	256309	335718	244446	328377	243988	283599	323252	196350	180849	279941	438397	111013	121604	793815	5474.91	378345	316180	491551	60854.4	278020	107727	298702	390512	486972	177067	247055
457.330766445355/18.1149166666667	114448	404783	126119	143975	44965.9	509440	112097	343024	124914	274971	0	0	0	0	0	0	0	0	0	0	27131.7	278493	333174	1.09589e+06	133276	87509.1	0	184271	498519	188945
300.324380394549/13.7836666666667	122620	72080.4	119480	22826.5	55390.7	143405	224934	208630	165141	343995	119930	78126.9	140557	989400	1.36479e+06	510634	186633	172438	152266	990975	124648	272986	224357	181698	281743	154689	272316	129008	139609	193070
384.62543896095/6.4075	95755.9	123186	113128	169306	118079	137747	150173	107083	135087	143944	70373.4	103076	70032	96539.3	61122.2	62627.3	28032.9	136126	70144.7	102233	120077	95815.1	99474.9	103206	158635	95259.5	79882.7	197246	160489	134946
385.238068450228/8.609	192260	302780	207066	218698	155586	175237	175159	176033	174764	159814	22971.9	71300.3	43496.9	47269	352348	88976.8	133937	58780.1	67010.1	140132	301026	99859.3	101958	234515	135364	147521	176789	140401	149620	135507
71.0863965133021/16.595	174058	188003	115496	213552	105637	192718	185670	116619	252240	119246	247731	230214	276686	209717	381060	234847	203516	280839	445629	240145	52996.4	160760	135245	131284	136314	149217	49459.5	205449	188124	137748
376.293256257913/13.277	96156.2	139924	102434	78577	112346	165541	135086	40735.9	68901.3	86263.7	330688	276000	240509	326672	547054	229840	66292.7	275483	304510	296356	204093	0	163159	74233.1	193021	206746	164875	227357	127180	284216
387.362523231611/21.1728333333333	303283	276481	242703	303623	231360	165750	205189	199457	275997	218359	27081.3	30830.3	17138	0	5177.49	0	24547.3	26891.1	0	32865	259469	572300	457403	171219	222876	204572	272785	516153	221045	326611
343.339468065938/14.2985	38768.2	148967	194653	247738	50933.1	233452	146762	135765	287369	194183	43680.7	238390	122090	54367.1	83953.5	356476	99584.8	301234	0	350206	349447	332675	279008	353293	218077	442850	385781	139623	413753	285778
333.334546814769/13.853	438651	280351	112402	628919	331870	123819	37520.8	175363	184549	230599	52112.1	71252.2	0	0	37679.9	35992.6	154991	38281.1	36034.8	153307	144754	0	33375.1	94491.8	112670	108119	147903	37669.2	76037.6	147467
411.360522884393/14.339	43211.2	87585.9	137560	50668.3	97068	86596.2	77195	36771.1	65103.1	69477.1	92240.5	115875	113639	50536.8	72964.2	182659	160603	72022.6	17072.9	123321	66111	0	77104.5	1.25973e+06	52963.7	241053	54882.3	147476	157907	173083
369.243038746535/9.98	204291	240574	176433	328569	188242	322871	262740	306536	160769	228868	89129.6	92220.8	0	95629.1	25332.6	116039	127790	14412.3	26856.4	112859	174622	108717	168771	192098	222384	217664	270260	213120	172248	217306
429.372225728711/16.9780833333333	143031	213293	185338	131053	183768	226386	198120	156027	211160	336201	116538	54324.5	60273.4	136010	203196	123364	121770	34861.6	211952	146529	215065	105846	163052	286258	278432	307908	237505	204240	268438	280584
413.305396418172/14.1786666666667	162788	102719	151544	215645	203924	68256.5	102763	75973.4	97310.2	79295.2	184491	280587	374887	89853.3	83710.9	612091	233788	164800	42097.9	185779	82233.2	235868	97429.4	71204.5	135724	122239	112593	79997	87344.4	120692
722.580573188274/22.547	278163	322060	224298	404803	407959	280142	225191	519368	385731	417034	81951.3	0	17681	58254.7	109299	26394.1	164156	98580.5	225848	78773.7	327291	342430	606957	144950	297643	428716	381031	569955	326085	407556
424.327735813941/21.5801666666667	460933	272937	141846	264327	87826	328497	136099	259618	402163	171909	0	10875.2	0	0	53439.2	0	0	5313.39	10585.7	0	135307	37966.4	446411	423891	165591	119526	114660	400819	185515	117244
415.319883879513/9.16808333333333	383381	231712	235468	287612	309290	204390	201071	100577	201989	235621	357183	35324.6	185267	147485	254614	205087	216771	171383	164634	138174	291525	336997	199423	315892	382434	361949	381089	41681.2	309626	288816
323.274532637647/17.7608333333333	101425	357143	67875.4	460330	324974	277525	70422.3	109727	44242.3	177975	182608	93048.1	166305	151119	344221	175635	135428	204760	141101	272874	44859.1	136916	79912	25339.2	85054.3	57290.6	109248	91956.9	207344	173988
308.902393904656/5.974	94066.5	106519	121309	148972	114791	138468	124910	129436	131255	125379	54161.8	81478.9	69082.2	82910.5	49799.3	60296.5	25878.7	89553.4	61583.8	84101	82131.7	105112	106995	106060	149797	112978	89298.5	214900	211521	133123
192.137911582791/10.6975	58558.8	66942.9	79058.5	157085	107451	138858	105401	111841	96156.2	112738	49204.3	89889.2	61839.3	48780.6	43254.4	102834	58293.3	79420.6	33946.5	47716	83694.8	135408	108239	225335	136831	121840	135002	154442	19936.3	57229.9
525.507685639697/21.95975	315348	1.11434e+06	477522	507314	144285	1.51585e+06	997233	1.53739e+06	521817	493687	0	0	0	233725	159402	144597	168388	0	127334	312647	1.18468e+06	791124	0	283434	1.1227e+06	509782	520661	0	527920	597539
611.343894878553/10.1376666666667	253878	292560	254669	327415	235084	316144	499014	286162	312314	284035	170600	26591	48466.7	89031	40842.1	119875	98361.8	55230.7	40426.2	155441	243744	53635.7	232508	202173	150235	224808	571633	171243	150870	294673
476.407177521599/18.9956666666667	186575	146116	287076	493748	629893	300504	442404	591462	433006	370565	0	0	0	17630.7	0	0	6116.03	0	88350.2	0	476036	386909	602975	158101	184057	457386	175006	521423	276444	346325
286.272550728758/16.5941666666667	85129	126247	78607	171354	1.25684e+06	121392	84192.3	58568.2	133211	48123.8	144159	126230	170400	136036	228965	149797	286592	169552	309156	332265	28440.9	63595.8	70214.4	67152.6	65450.2	74328.5	38002.3	113792	114861	153488
377.145879600923/4.5215	59898.2	50600.8	41580.8	31485.4	44405.9	42253.7	78572.4	109334	85421.3	64446.8	133619	75671	103116	198224	374624	123127	101990	99048.9	256404	158877	121310	67981.3	91642.1	53445.9	68441.7	64702.9	83789.3	62931.2	68359.8	73295.3
191.179178540192/20.1453333333333	1.73656e+06	477753	1.51863e+06	641378	1.5131e+06	1.59578e+06	1.64951e+06	1.16762e+06	1.86059e+06	1.07558e+06	0	0	0	0	120046	118207	54922.7	0	233257	22026.7	2.35833e+06	237635	0	214991	1.09687e+06	1.07902e+06	2.42392e+06	5186.94	1.41849e+06	2.10891e+06
427.384209027863/19.6576666666667	148442	79699.4	58872.4	106994	87432.2	104777	109071	87878.5	105385	48210.4	146115	58119.6	161579	1.29864e+06	95941.1	126545	145008	155744	473433	62412.3	167244	78290.6	62588.6	410593	107414	193025	79679.8	77629.4	46415.6	135551
398.39462434202/19.8471666666667	233627	140164	39138.8	177206	149598	142048	438591	243695	163316	126362	615108	0	45625.7	480307	412584	127162	395821	807675	349941	142588	464338	181051	429312	781501	393841	276840	139285	273147	316856	183217
491.429129424638/17.4668333333333	184510	176398	110572	145387	157748	186829	151663	120979	190126	165210	570649	494738	496073	0	844675	0	0	494415	0	681001	141168	141858	138575	189606	156228	229298	143955	136421	205162	187403
358.283048430074/15.3648333333333	61478.9	173516	92878.1	83591.4	89071.9	142362	242412	46582.1	113819	76804.7	111093	183302	129514	170693	177854	213315	129790	133517	166286	278147	287562	68295.9	223718	42280.1	105964	181111	194545	118938	52610.5	376550
440.361735508114/18.3636666666667	216060	194682	186427	160900	131536	174892	234166	191341	195868	161996	0	112970	0	5440.43	0	0	38270	0	31216.6	5239.33	266176	169569	361868	1.34732e+06	191748	382032	122241	364046	254279	270467
385.347998570969/15.8938333333333	99367.8	195748	260160	210388	239078	21907.9	176092	428606	323020	262951	49062.3	44044.7	31467.6	16015.5	122409	65639.4	54158	32432.9	5527.7	72859.1	219975	226544	203359	212849	291128	262873	250409	247194	99713.9	274199
397.349444819775/19.9103333333333	371208	244576	208218	256443	293973	281312	188147	254214	230195	297699	71245.7	37550.9	33857.3	359189	59856.3	432922	65952	51363.2	627305	283292	144942	208731	181584	275315	234047	240406	209914	115574	200923	343629
750.623522913661/12.3586666666667	169964	104344	112601	150579	89725.9	82394.7	114945	116339	171639	91367	214302	165883	129938	56571.6	580589	91993.3	93074.7	264720	240262	226018	139875	158959	155749	108751	158179	302978	314053	100382	113699	296973
441.263055701044/14.1963333333333	176359	178593	61329.9	100661	58618.3	206408	175039	526010	112338	150100	94468.5	299329	455751	35474.3	127141	138313	87828.1	344385	417424	106647	0	155981	317637	398501	131321	16394.5	352801	275711	21760.1	38939.5
261.170175426862/19.7791666666667	75692.7	89288	110663	185738	111134	142463	154079	100845	106980	120489	52423	90986.6	91222.6	96543	53232.3	141057	79776.2	131806	74867.2	106246	8905.39	233932	189830	10600.9	154204	113954	137579	317682	266553	122928
349.290134864551/18.447	32293.4	188532	24562.1	388786	308360	135447	13292.5	50148.9	11540.1	55778.3	295470	249937	447767	141002	480718	169345	110610	421321	193912	288342	15697.4	5034.96	7270.82	0	27556.9	13604.3	76016.4	35170.7	111038	104138
408.283105769536/8.69708333333333	240633	216669	179348	239077	205919	234223	233808	270025	175497	187683	57353	56608.3	32923.4	20752.8	94579.9	53952.5	88414.3	48287.9	48752.8	54036.8	178316	113729	137848	187074	195615	174224	199284	194590	165583	171841
399.326604214356/20.9586666666667	244132	210586	132957	232126	123692	214179	122568	258384	233788	159516	123249	109992	103847	61080.5	704146	20523.9	0	98967.2	136578	127409	117508	98308	262025	193283	142721	81987.8	162949	146276	164755	123704
598.543136893629/21.1138333333333	170490	320573	345349	510614	185428	207679	208302	248111	215918	211811	105579	5013.14	88869.8	11170.5	42126.5	63229.8	6999.79	55532	25674	8192.04	196247	393670	328313	354798	192040	175313	298767	353515	284346	314327
525.375271502538/16.5941666666667	42693.9	249637	97011.4	563852	221211	458955	192836	385922	127571	302595	125764	14722.9	38661.9	99828.5	224928	80408.6	56662.1	131710	105672	115452	39151.5	41467.8	97131.5	135317	162031	97205.9	133121	210995	97148.1	52321.8
372.348316349385/14.349	45618.7	184978	141739	290947	191337	161784	133686	156842	205689	163437	228841	40497.4	114996	232839	539173	57783.2	206206	223494	57638.7	644361	37007	11391.1	448142	78492.2	143940	564211	149931	59584.6	885779	358374
229.23514604044/16.1413333333333	122673	184403	62955.1	34337.4	103022	142132	501582	515459	280211	186951	0	0	0	0	34898.1	0	0	0	314559	0	116473	28811.6	104370	42107.4	66872.7	71409.7	91283.4	853632	48936.5	53824.6
161.091918994747/1.17333333333333	168084	111478	222468	121924	68330.6	195602	191236	51543.1	97991.5	60514.8	73698.7	113413	101701	83987.6	62495.9	54967.5	96992.3	121968	53070.3	121201	65986.8	64992.2	136419	69409.4	27694.2	122413	96350.9	72827.7	82031.4	87199.9
135.116918640072/20.12	2.23088e+06	815927	1.7124e+06	955804	855308	1.49592e+06	1.48273e+06	559578	1638128	945079	0	10585.3	0	10638	242814	223506	172293	0	410895	72358.7	2.10811e+06	1.52283e+06	32323.2	1.80804e+06	1.48641e+06	1.38997e+06	2.16766e+06	28806.1	1.25723e+06	1.78083e+06
506.403737167359/18.2786666666667	171833	201383	89060.6	141987	159628	194398	156065	194683	109326	146278	528728	246009	240560	0	1.14747e+06	0	0	392037	0	394879	261801	114031	171439	153230	115188	177226	0	244369	226801	203413
323.258886019277/16.2444166666667	184785	188314	150573	150381	147497	150479	187232	145706	194601	161341	68152.1	62775	70751	38630.4	53254.3	77884.6	44905.2	60729	96104	37918	118895	163877	128378	174275	202465	136821	88599.4	182038	172691	187825
400.330964496724/21.329	287231	255049	169339	240041	139494	276845	148675	273050	133707	169297	63844.7	67483.1	55224.6	28553.8	116434	29583.1	24021.1	74637.9	31461.9	55490	62545.4	112298	231493	219025	110499	76746.5	94969.4	206668	117081	99153.7
445.371227788258/13.593	320827	352370	231574	368067	418027	307940	214351	274114	244021	245092	82766.7	59063	60890.3	138280	200291	81417.7	80322.9	103615	110799	199434	116702	12235.5	58141.6	341893	163769	140764	213249	203073	197413	118888
85.1018753701781/16.595	157313	180358	101325	199874	100096	174209	169405	109691	236254	100445	226841	215249	258722	206976	356890	218819	204279	263770	431397	225574	53874.3	146653	129166	127188	125828	145832	42648.9	189887	171215	135953
161.135613199531/1.24116666666667	37921.4	61871.2	134953	106582	102602	58714.2	105637	44186.4	113178	151656	116733	361376	108000	426129	233115	30221.1	47656.6	49081.8	59905.2	40924.2	28500.4	120310	107011	64524.8	59870.6	91453.6	209000	62974.9	45856.5	35036
475.42922641203/20.9501666666667	222531	218464	164743	130365	266177	366650	479520	325096	360304	384410	17263.3	0	5800.3	195720	315661	149091	229389	5724.76	286059	0	654230	496723	268688	413824	675085	688960	325574	557156	679334	813708
346.271736319629/16.9663333333333	0	0	0	0	0	38480.2	0	0	68053.6	62150.7	432441	247812	536144	187592	1.2741e+06	310265	345039	414122	357478	784477	0	0	0	0	0	0	50682.1	0	29968.2	0
98.961825937699/22.6139166666667	234250	229815	236411	225502	232667	247888	218964	228495	237796	244713	226849	251956	231208	174639	198264	199998	211624	219829	189259	228896	296918	310430	331797	295288	305610	304762	306516	320244	298523	288374
298.246244841168/15.8123333333333	207149	189707	159019	171807	163687	200774	213757	271523	184183	37921.1	132006	409811	564298	177409	140938	371501	129247	185296	325001	188576	55306.4	153801	124539	160522	208959	115073	52540.7	107970	236075	133245
519.496946827494/19.93	1.82117e+06	751621	1.01939e+06	789527	919899	851058	540205	479510	246721	820281	0	5041.09	0	53618.5	82574.8	161292	663016	0	688145	91972.4	246729	589282	0	639000	178605	245358	269973	0	123881	754390
394.334481658072/19.6451666666667	57256.5	52633.9	101876	138866	35670.6	18474.1	28599.6	57894.6	27198.2	36924.6	428968	403227	331080	224946	1.55892e+06	201373	97928.8	312217	503518	170926	5608.59	86205.8	32546.5	42398.2	23874.3	0	115226	11153.5	11265.8	0
499.346390312858/19.5604166666667	88572.8	190913	111127	82764.3	100833	94500.4	122375	0	0	17348.3	517317	631331	413826	53382.2	15385	285569	204749	246636	6657.05	155030	0	93419.8	212443	0	133914	432012	186951	228896	80287.7	251317
468.34557391678/16.93925	154932	238251	54596.1	272683	147421	325219	216595	350715	138832	167736	179974	92911.5	135280	150174	700535	110699	80357.9	176263	133676	258043	216309	31497.3	167768	125681	105654	105268	157180	213871	44960.3	70151.4
803.541702049545/13.3546666666667	61069.1	115310	93643.2	24837.4	55173.4	138638	87241.4	17954	107782	45632.7	109206	133576	115119	46509.1	47820.6	70980.5	102824	106349	79949.4	113911	206312	0	86286.2	0	137882	154765	126208	246437	57026	307226
407.334607639446/20.8206666666667	409188	389109	269027	390085	324111	639225	394298	365917	311300	281343	96491.5	153015	120810	0	9733.97	0	29686	63475.3	32274.6	0	59871.2	170781	218668	107740	92799.4	91737.3	231176	210737	138002	96372.2
230.247593415679/10.7741666666667	81231.6	66309.9	56884.8	73306.7	106856	80584.6	71355	82360.9	90693.4	74963.9	76289.6	83292.5	81112.2	77846.3	75974.9	96181.4	74912.4	66256.3	83449.7	70421.6	84788.1	130194	102209	120409	124974	118228	93683.6	100077	68898.6	135588
584.560929095502/22.4493333333333	34702.9	99833.6	228477	61008	0	0	7510.25	349868	145580	0	423460	0	0	2.311e+06	371273	1.25619e+06	282088	527147	1.63328e+06	534887	931041	0	286619	669061	123833	0	0	157726	120930	211152
425.288774818024/9.41766666666667	114510	91002	73933.3	65175.5	91717.1	95321.1	96947.8	61732.6	59788	73965.9	331032	399284	367263	30870.2	155374	392425	668449	438267	126032	268807	73706.9	51642.8	85135.2	84932.5	73948.5	88709.5	67936.5	115460	60351.6	94084.2
281.247085955688/13.577	39304.1	36150.8	38145.9	28606.4	32965.7	41499.2	41473.7	40738.8	39140.5	35091.5	261486	233944	338744	351576	207159	300377	246617	296274	456310	285792	45101.7	0	40944.4	0	40793.5	38035.1	27893	34852.5	44751.8	38820.6
345.242915317853/10.3093333333333	254264	126121	122446	163444	115855	158380	128377	74997.4	54209.5	142506	83603.6	17485.4	89564.3	0	33930.6	146238	204031	0	9523.48	26751.3	231067	0	46709.7	419727	321609	286832	224446	156762	76747.7	290460
543.51646276003/19.59375	244975	252958	243712	252930	384860	522556	169605	544507	277052	227512	74378.2	76227.3	84171	180828	378773	243015	193819	351318	126737	258862	139445	573749	0	238667	236939	906458	177544	118798	389414	405070
529.879928831437/6.20775	113145	148112	157267	158094	146989	161540	149226	182699	155093	169353	46030.3	77139.9	62649.4	72152.6	39264.5	43519.7	13743.4	84272.9	51146.8	76955.8	108380	109191	93536	95490.7	146155	88407.1	77650.2	147363	163521	109401
339.290069603832/19.9808333333333	196317	183128	234159	211691	151489	260846	198099	203055	253092	277576	160533	249516	265041	204312	92130.5	149036	95108.7	169600	100896	181107	89383.9	113589	23192.9	73275.1	172375	193842	101412	36148.7	191020	266222
784.585681116945/18.4533333333333	105278	363242	167652	231168	207858	187960	483433	1.21572e+06	153673	167471	0	0	0	136638	1.06302e+06	800681	745601	11145.4	739319	1.00505e+06	22041.1	91887.5	0	236477	190248	243213	399561	227399	191391	224987
453.298577362956/16.3444166666667	289648	303479	150491	158085	299329	174817	159138	253309	313693	207500	53948.6	65069.5	40042.8	17840.8	84183.4	54076.9	45316.1	51485.9	72415.5	52274.6	109451	118806	233457	210023	259467	205831	143072	171498	249115	167772
213.169036150683/22.7025	283491	419924	375278	76286.9	143399	117185	946792	432573	207580	67186.4	144873	0	0	1.39766e+06	1.07508e+06	0	61995.4	145873	779590	0	760172	16145.7	479666	467295	116798	0	0	28807.3	23019.2	0
534.48734832028/21.7501666666667	760335	459614	207019	560726	94979.8	895181	356137	693607	142055	211807	12075	0	0	166489	489205	139967	58242.5	61213.2	139234	237202	1.20115e+06	84948.7	0	545589	1.07931e+06	428096	1.07192e+06	37671.8	513988	160142
376.285750219122/18.2461666666667	182792	151271	35910.7	59398.7	157258	180690	177895	138024	82887.2	83813.8	102447	62931	72639.7	39317.3	391031	48934.2	30515.2	69839.5	168242	17396.7	226996	40085.9	69582.8	161234	94933.6	138950	94638.5	150606	53732.5	97539.9
548.500329444125/22.111	773336	342445	90714.9	498328	432364	335068	237592	639560	175300	677028	0	0	0	0	191133	88880.4	372498	0	100357	116298	627648	337576	306066	913418	536946	1.00644e+06	379541	16031.1	74481.5	420389
333.262872363135/10.5048333333333	31899.3	20825.6	14246.3	7966.09	8310.92	51274.5	0	16854.8	5756.24	5945.95	287103	289482	275470	406630	325656	239872	291407	340644	377723	219057	41779	0	51854.3	0	7228.05	54094.6	0	14488.7	39609.1	0
702.496407436397/6.558	229528	218289	216997	82186.7	263701	274682	63880.9	70719.4	74546.6	216802	78667.1	205580	165881	121606	119904	163638	190346	205838	89413.5	200229	124582	174087	175012	82404.9	309755	232105	171004	303595	401729	280614
432.348120113125/22.2111666666667	199291	118778	94495	198886	218253	149056	169668	164081	248061	187140	228015	139781	234133	139271	269909	124846	107324	245290	73882.3	105125	103833	35426.5	93211.6	184018	86746	68472.5	167779	58994.8	139666	146155
405.32100578256/20.313	304479	139980	70748.8	82123.2	150282	133421	166220	108434	98312.6	116418	60712.1	39480.1	53605.8	56464	501873	41083.2	70300.3	37679.9	277598	41345.8	46664.1	44972.7	43352.2	161637	52363.2	72503.4	110511	86347.4	26653.6	69129.6
510.488821377732/21.5036666666667	520392	834773	554941	480343	294202	318583	1.02371e+06	581310	608867	442527	0	0	0	130521	282327	184447	219067	117766	0	268906	627698	651180	0	782500	403655	588316	408222	251224	501521	511902
476.348792137707/21.9945	244570	297611	167753	420407	511912	236005	527430	316378	193819	243145	63073.8	29936	54074.5	57051.5	238345	288824	60953.4	0	202470	80855.9	137001	1.05281e+06	126282	687022	414577	850830	523986	50799.9	594120	1.04472e+06
125.132341699531/17.1943333333333	119487	140966	57832.1	163430	76145	122905	133685	93965.7	159549	79104.6	221888	256368	285775	143684	256370	233980	222196	297207	475349	250487	63478.3	109778	96367.2	92490.7	83457.6	93342.4	74972.1	127105	107193	104552
432.390376064711/18.4734166666667	7051.16	680156	257667	292055	310259	758392	547457	652280	231662	313553	0	5879.68	0	194013	9178.57	225315	23264.5	5678.77	319704	249899	628486	5624.79	9681.74	444934	510181	786792	516760	7559.26	441705	445161
572.529400121537/19.3086666666667	69739.6	84916	106451	368288	89821.3	74298	125058	85941.3	100743	117159	574719	33027.5	88843.9	483136	427766	402291	562442	759207	880970	418803	183736	105492	56415.1	286068	121606	115360	233419	96765.8	162585	155533
407.366724955222/21.74275	156192	202080	195708	259945	208494	121397	160586	265294	174329	152866	312713	0	172641	41390.8	118268	29280.6	10346.1	421829	105862	297582	180488	478864	476094	305602	132509	184835	374504	438144	120085	182579
269.226554747038/19.346	96300.8	60945.9	111275	78364.2	82275.1	68168.8	108925	67407.6	159871	107016	403019	246161	175079	138514	888300	60455.8	73999.7	661724	192069	136458	86894.2	91757	126457	79025.9	76556.7	103177	86348.6	128907	43072.6	50993.5
541.537887754362/20.02	0	56791.1	628129	5181.89	389685	443061	256180	412044	132625	270068	0	0	0	1.86635e+06	75699.5	696357	498198	0	413301	19664.4	51773	15546.5	26062.6	386779	631695	237559	177795	11363.6	1.48401e+06	648038
431.35393943943/21.3291666666667	427316	324176	269481	238278	222372	298046	253864	190133	211979	225222	141625	254245	275535	620600	497929	271685	263039	1.2396e+06	63436.7	646386	281503	280554	12507.8	161256	201566	222685	232033	263606	329841	33291.5
811.608721471244/5.707	78107.6	90599.7	98880.8	115071	95105.7	115478	100516	123002	106043	98473	58881.9	91857.5	70744.4	87214.8	74318.8	68652.3	17670.6	88429.9	63085.2	97819.4	76248.6	106723	116769	108788	156296	111506	93630.8	210535	202416	125290
505.505695409757/19.131	0	5663.93	24341.2	11479.6	44929	88096.4	101482	36613	101810	81210	302761	106336	0	847245	1.86235e+06	723712	23655.4	303965	2.37578e+06	367213	44537.6	0	0	95648.6	29891.5	60798.4	33061.3	8371.99	76432.2	66252.6
282.278911920971/12.5738333333333	41766.8	922013	75395.5	0	51720.7	74083.6	53194.7	790327	96946.5	82506.9	90623.9	0	70781.8	117914	166015	95972.5	123747	138153	271355	137904	70611.1	60457.6	997950	80093.3	76406	93743.6	962756	66102.3	86635.1	56575.5
463.304489023501/8.73091666666667	331750	180933	153435	404736	249081	143181	190838	139685	141959	164320	62912	55931.2	53715.9	0	84306.3	28298.4	60073.1	33825.8	42373.2	48464.3	198044	210686	329664	340401	218147	237583	239438	184201	142297	194133
717.512603472406/12.4340833333333	17984.1	21601.2	92057.7	50761.5	72305.6	125481	68702	44913.5	187844	137325	59564.5	0	0	63856	6450.22	0	145176	47096.9	75034.1	98421.9	120442	120210	39813.2	201647	73951.8	195850	195205	14813.4	122948	149114
124.964446816886/22.6139166666667	224701	222983	220215	223783	223097	228630	212134	216344	220238	229171	222588	238330	235345	173082	201550	194858	208648	221811	182072	219019	279227	294190	332901	291959	284998	289370	297158	310205	289312	293087
109.101605218102/18.4751666666667	214427	276863	168396	236761	212468	232462	312162	295043	238205	201528	52686.7	58263.1	75432.6	84234.2	53048.3	44460.5	44611.7	64419.4	64038.5	55301.2	248949	180471	256169	211136	229866	193137	235080	294193	203659	239284
689.442733751341/12.8389166666667	139121	98505.5	132129	81556.6	133142	188001	128457	79803.6	149018	161634	74220.5	69596.3	69789.8	34963	334403	136955	192348	244505	113564	163637	47332.5	59097.3	68371.5	91944.9	77743.5	92300.7	97314.9	83747.4	91946.9	152813
383.3350910184/20.4619166666667	364838	254945	167742	321338	156951	147294	51415.1	271202	148078	162366	234269	192451	161291	117980	880398	138410	103070	229617	633237	162548	100517	283738	119795	138040	106411	79598.9	110711	117039	133538	125530
254.2194798665/14.8020833333333	135114	137358	102322	149773	126876	128920	118338	152197	112806	117852	0	0	282652	28521.4	0	222460	7142.64	258235	440652	5541.46	45243.3	116940	92009.8	124279	132389	75827	41979.7	95372.4	107357	94400.3
363.289955169174/21.1064166666667	157848	104530	38083.7	115534	95358.4	65430.3	99899	244846	93987.2	147156	246461	221495	174500	21207.5	548330	0	0	116842	46253.2	70636	485521	58169.7	1.17723e+06	34200.3	84293	52536.4	73976.2	314727	35658.6	72425
469.294714436055/19.1775	172395	161148	92727.1	145811	101912	173073	131838	166120	68532.7	119183	50199.9	73131.6	62820.9	66539.7	445383	59265.7	67843.3	89625.6	99637.6	121413	62132.7	75613.9	201810	216921	66947.5	69807.6	73217.6	138953	53320.1	59475.2
521.512251929807/20.7419166666667	0	1.26022e+06	723335	1.22836e+06	225685	380825	218216	896519	636469	250668	0	0	4995.76	205263	0	670204	140053	0	189161	93878.6	133245	0	0	347521	998375	541470	355823	0	559642	846541
320.306368306251/11.6421666666667	49439.6	62895.3	63135.1	25848.4	11500.4	74394.1	36755.9	37623.6	16093.9	37101.5	89226.8	0	57331.2	273802	225689	79554.1	41787.7	113177	41737.4	84562	17083.5	43514	567913	0	29744.6	242410	69250.1	40237.6	614380	167134
417.300714173014/8.90841666666667	252498	146702	160888	287769	222366	142925	146450	123486	130887	147974	145478	124790	82498.6	78896	162385	114632	116361	102166	105714	104017	118824	112635	133032	126709	123945	174233	166276	210138	157373	147149
469.296411825645/18.0044166666667	60316.3	226918	31834.5	111807	114204	424332	497230	768370	627227	681992	209530	238857	65536.4	0	30251.3	5032.45	0	41671.3	15428.4	112232	539741	59788.8	108452	411527	95961.5	155968	526363	296199	137963	37837.9
396.279289916702/13.8735	173387	200087	51921.3	57973.5	32577.2	167939	92023	13067.3	128604	53231.4	99571.2	49513.8	79064.9	75674.3	239094	91272.7	63437.7	86831.8	112037	170121	212150	38001.9	277733	7143.25	126870	140795	40154.3	136151	67181.1	132513
428.258628998135/10.4281666666667	75859.8	37844	118347	153347	133263	42349.2	123779	142637	25602	178610	90750.3	17003.3	43502.2	40892.2	47999.3	59541.5	46692.9	47664.4	17407.9	76919.2	86656.9	124567	27522	133210	153406	154951	231339	112997	115178	157543
301.273798890151/16.595	142284	138367	73597.6	139747	75440.4	131825	157307	155915	217266	97822.4	262854	246345	278334	189639	397244	215826	187496	282737	442022	234180	101753	118456	118628	123369	156930	129507	86707.4	171284	174172	126650
699.570281520217/16.0031666666667	48921.8	142186	118141	91665.7	62265.7	108242	149210	25730.9	76031.5	73176.6	60257.8	69110.6	84579.3	52445.6	171589	60115.3	34824	52058.8	90990	69804.6	167744	124186	181031	54304.1	157971	176083	140731	149934	69322.6	280578
582.541211260558/21.1881666666667	191160	321205	306229	340108	179607	231569	249359	448458	352404	195101	20425.2	0	5394.17	305371	117651	702713	219990	96083.7	159198	144852	380396	208466	441864	280016	264884	218661	303966	517433	331156	279394
896.631073817749/19.299	37502.5	373037	258012	425508	36583.7	147687	66869.6	184109	297573	274449	151779	0	209280	135766	0	242218	602862	323171	805860	636151	231894	239163	80325.9	767931	178045	238214	536323	249691	217862	304089
532.473601092336/21.4581666666667	370660	669524	273506	435565	305593	208850	574370	441911	299826	248881	5023.11	0	0	91744	178615	58818.4	39664	98936.3	44029.1	170374	1.05189e+06	766310	0	892238	353310	418324	473390	344339	180621	303973
568.433461873375/5.87166666666667	84617.6	111233	84005.3	107762	78776.7	97437	91662.4	106576	128362	95016.7	68892.5	107487	66489	57872.6	62854.3	88026.4	203485	72771.3	61905.8	78624.7	79377.5	120960	129932	160101	171932	118717	102880	174257	168393	178387
416.32581820999/14.31425	112838	72295.6	72262.7	134663	158478	56184.9	122774	81175.6	223422	88254.9	174612	131702	25383.2	195525	77199.9	70646.2	49430.7	182592	744771	351609	27013.9	23725.6	116442	0	45957.9	16503.6	39176.1	213188	96670.1	24592.4
378.334354357328/22.5821666666667	158442	245846	131457	110621	261238	187534	127236	230300	98073.9	134761	644262	188925	381221	100702	756115	38568	117240	310354	128815	501940	237916	97353.5	390696	66229.2	218540	86236.2	258455	201836	282727	196580
415.354553365114/19.6311666666667	174388	128228	141296	95182.8	119513	176986	108590	190839	196873	167572	222434	0	91290.8	113940	150655	133205	120071	479830	132507	272330	111042	44837.8	111320	303856	154678	79880	90756.8	143632	170923	111461
738.55327283881/20.6966666666667	162070	828630	88206.7	72754.4	125436	120946	139568	151252	163506	112579	44023	56999.8	14019.4	35913.3	125464	30205.4	87316.7	86317	96917.2	16959.2	586280	207374	1.79042e+06	262290	271267	168441	143335	149368	115636	166943
508.477859636455/19.5916666666667	299893	157876	192767	448652	604788	354111	266412	199033	313282	216598	77503.4	0	83234.2	83215.7	30832.7	29064.4	75075	216182	87118.1	108165	112570	111858	328262	286130	398569	344151	165843	260854	459077	302946
[truncated: 1,298 more rows]

## Sheet: Feces in Negative
The dataset of the fecal samples from hamster in negative mode.
[truncated: 1,169 more rows]
